# Supplementary material for: 2-(Anthracen-9-yl)-10-meth­oxy­benzo[h]quinoline acetone hemisolvate
Source: Acta Crystallogr Sect E Struct Rep Online. 2012 Jul 25;68(Pt 8):o2535. doi: 10.1107/S1600536812031807 (PMC3414981; doi:10.1107/S1600536812031807)
Supplement: Supplementary file 1 [file e-68-o2535-sup1.cif]

##############################################################################
#                                                                            #
# This CIF contains the data in a paper accepted for publication in          #
# Acta Crystallographica Section E. It conforms to the requirements of       #
# Notes for Authors for Acta Crystallographica Section E, and has been       #
# peer reviewed under the auspices of the IUCr Commission on Journals.       #
#                                                                            #
# Full details of the Crystallographic Information File format               #
# are given in the paper "The Crystallographic Information File (CIF):       #
# a New Standard Archive File for Crystallography" by S. R. Hall, F. H.      #
# Allen and I. D. Brown [Acta Cryst. (1991), A47, 655-685].                  #
#                                                                            #
# The current version of the core CIF dictionary is obtainable from          #
# ftp://ftp.iucr.org/pub/cif_core.dic.                                       #
#                                                                            #
# Software is freely available for graphical display of the structure(s)     #
# in this CIF. For information consult the CIF software page                 #
# http://www.iucr.org/resources/cif/software.                                #
#                                                                            #
# This file may be used for bona fide research purposes within the           #
# scientific community so long as proper attribution is given to the journal # 
# article from which it was obtained.                                        #
#                                                                            #
##############################################################################
data_I
_audit_creation_method     SHELXL-97
_chemical_name_systematic
;
2-(Anthracen-9-yl)-10-methoxybenzo[<i>h</i>]quinoline acetone hemisolvate
;
_chemical_name_common     ?
_chemical_formula_moiety     'C28 H19 N O, 0.5(C3 H6 O)'
_chemical_formula_sum     'C29.5 H22 N1 O1.5'
_chemical_formula_iupac     'C28 H19 N O, 0.5C3 H6 O'
_chemical_formula_weight     414.48
_chemical_melting_point     ?
_symmetry_cell_setting     triclinic
_symmetry_space_group_name_H-M     'P -1'
loop_
    _symmetry_equiv_pos_as_xyz
    'x, y, z'
    '-x, -y, -z'
_cell_length_a     9.198(3)
_cell_length_b     10.690(4)
_cell_length_c     11.130(4)
_cell_angle_alpha     95.224(4)
_cell_angle_beta     91.484(5)
_cell_angle_gamma     94.064(5)
_cell_volume     1086.6(6)
_cell_formula_units_Z     2
_cell_measurement_reflns_used     1500
_cell_measurement_theta_min     2.22
_cell_measurement_theta_max     26.52
_cell_measurement_temperature     293(2)
_exptl_crystal_description     block
_exptl_crystal_colour     yellow
_exptl_crystal_size_max     0.30
_exptl_crystal_size_mid     0.20
_exptl_crystal_size_min     0.20
_exptl_crystal_density_diffrn     1.267
_exptl_crystal_density_meas     ?
_exptl_crystal_density_method     'not measured'
_exptl_crystal_F_000     436
_exptl_absorpt_coefficient_mu     0.078
_exptl_absorpt_correction_type     multi-scan
_exptl_absorpt_process_details     '(SADABS; Sheldrick, 1996)'
_exptl_absorpt_correction_T_min     0.9771
_exptl_absorpt_correction_T_max     0.9847
_exptl_special_details     ?
_diffrn_ambient_temperature     293(2)
_diffrn_radiation_type     MoK\a
_diffrn_radiation_wavelength     0.71073
_diffrn_radiation_source     'fine-focus sealed tube'
_diffrn_radiation_monochromator     graphite
_diffrn_measurement_device_type     'Bruker SMART APEX CCD'
_diffrn_measurement_method     '\f and \w scan'
_diffrn_detector_area_resol_mean     ?
_diffrn_reflns_number     4167
_diffrn_reflns_av_R_equivalents     0.0108
_diffrn_reflns_av_sigmaI/netI     0.0313
_diffrn_reflns_theta_min     2.22
_diffrn_reflns_theta_max     25.00
_diffrn_reflns_theta_full     25.00
_diffrn_measured_fraction_theta_max     0.965
_diffrn_measured_fraction_theta_full     0.965
_diffrn_reflns_limit_h_min     -7
_diffrn_reflns_limit_h_max     10
_diffrn_reflns_limit_k_min     -12
_diffrn_reflns_limit_k_max     12
_diffrn_reflns_limit_l_min     -13
_diffrn_reflns_limit_l_max     11
_refine_special_details
;
 Refinement of F^2^ against ALL reflections.  The weighted R-factor wR and
 goodness of fit S are based on F^2^, conventional R-factors R are based
 on F, with F set to zero for negative F^2^. The threshold expression of
 F^2^ > 2sigma(F^2^) is used only for calculating R-factors(gt) etc. and is
 not relevant to the choice of reflections for refinement.  R-factors based
 on F^2^ are statistically about twice as large as those based on F, and R-
 factors based on ALL data will be even larger.
;
_reflns_number_total     3688
_reflns_number_gt     2474
_reflns_threshold_expression     I>2sigma(I)
_refine_ls_structure_factor_coef     Fsqd
_refine_ls_matrix_type     full
_refine_ls_R_factor_all     0.0956
_refine_ls_R_factor_gt     0.0686
_refine_ls_wR_factor_gt     0.1453
_refine_ls_wR_factor_ref     0.1595
_refine_ls_goodness_of_fit_ref     1.009
_refine_ls_restrained_S_all     1.048
_refine_ls_number_reflns     3688
_refine_ls_number_parameters     300
_refine_ls_number_restraints     24
_refine_ls_hydrogen_treatment     constr
_refine_ls_weighting_scheme     calc
_refine_ls_weighting_details
         'calc w=1/[\s^2^(Fo^2^)+(0.0496P)^2^+0.6424P] where P=(Fo^2^+2Fc^2^)/3'
_atom_sites_solution_hydrogens     geom
_atom_sites_solution_primary     direct
_atom_sites_solution_secondary     difmap
_refine_ls_shift/su_max     0.000
_refine_ls_shift/su_mean     0.000
_refine_diff_density_max     0.583
_refine_diff_density_min     -0.355
_refine_ls_extinction_method     none
_refine_ls_extinction_coef     ?
loop_
    _atom_type_symbol
    _atom_type_description
    _atom_type_scat_dispersion_real
    _atom_type_scat_dispersion_imag
    _atom_type_scat_source
    'C' 'C' 0.0033 0.0016
                         'International Tables Vol C Tables 4.2.6.8 and 6.1.1.4'
    'H' 'H' 0.0000 0.0000
                         'International Tables Vol C Tables 4.2.6.8 and 6.1.1.4'
    'N' 'N' 0.0061 0.0033
                         'International Tables Vol C Tables 4.2.6.8 and 6.1.1.4'
    'O' 'O' 0.0106 0.0060
                         'International Tables Vol C Tables 4.2.6.8 and 6.1.1.4'
_computing_data_collection     'SMART (Bruker, 2001)'
_computing_cell_refinement     'SAINT (Bruker, 2001)'
_computing_data_reduction     'SAINT (Bruker, 2001)'
_computing_structure_solution     'SHELXS97 (Sheldrick, 2008)'
_computing_structure_refinement     'SHELXL97 (Sheldrick, 2008)'
_computing_molecular_graphics     'SHELXTL (Sheldrick, 2008)'
_computing_publication_material     'SHELXTL (Sheldrick, 2008)'
loop_
    _atom_site_type_symbol
    _atom_site_label
    _atom_site_fract_x
    _atom_site_fract_y
    _atom_site_fract_z
    _atom_site_U_iso_or_equiv
    _atom_site_adp_type
    _atom_site_calc_flag
    _atom_site_refinement_flags
    _atom_site_occupancy
    _atom_site_symmetry_multiplicity
    _atom_site_disorder_assembly
    _atom_site_disorder_group
    N N1 0.9385(2) 0.7649(2) 0.19927(19) 0.0487(6) Uani d . 1 1 . .
    O O1 0.8308(2) 0.55815(19) 0.06758(18) 0.0685(6) Uani d . 1 1 . .
    C C1 1.0227(3) 0.8273(3) 0.2862(2) 0.0523(7) Uani d . 1 1 . .
    C C2 1.0377(4) 0.9587(3) 0.3040(3) 0.0806(11) Uani d . 1 1 . .
    H H2 1.0988 0.9996 0.3654 0.097 Uiso calc R 1 1 . .
    C C3 0.9605(4) 1.0255(3) 0.2293(4) 0.0914(12) Uani d . 1 1 . .
    H H3 0.9682 1.1131 0.2401 0.110 Uiso calc R 1 1 . .
    C C4 0.7849(4) 1.0318(3) 0.0594(4) 0.0956(12) Uani d . 1 1 . .
    H H4 0.7913 1.1194 0.0684 0.115 Uiso calc R 1 1 . .
    C C5 0.6963(4) 0.9694(4) -0.0260(4) 0.0922(12) Uani d . 1 1 . .
    H H5 0.6413 1.0152 -0.0751 0.111 Uiso calc R 1 1 . .
    C C6 0.5836(4) 0.7764(4) -0.1350(3) 0.0862(11) Uani d . 1 1 . .
    H H6 0.5299 0.8249 -0.1825 0.103 Uiso calc R 1 1 . .
    C C7 0.5664(4) 0.6499(5) -0.1524(3) 0.0912(12) Uani d . 1 1 . .
    H H7 0.4987 0.6116 -0.2103 0.109 Uiso calc R 1 1 . .
    C C8 0.6485(3) 0.5765(4) -0.0852(3) 0.0751(9) Uani d . 1 1 . .
    H H8 0.6364 0.4893 -0.0996 0.090 Uiso calc R 1 1 . .
    C C9 0.7480(3) 0.6299(3) 0.0028(2) 0.0581(7) Uani d . 1 1 . .
    C C10 0.8701(3) 0.9638(3) 0.1371(3) 0.0717(9) Uani d . 1 1 . .
    C C11 0.8621(3) 0.8311(3) 0.1236(2) 0.0528(7) Uani d . 1 1 . .
    C C12 0.6825(3) 0.8358(3) -0.0450(3) 0.0699(9) Uani d . 1 1 . .
    C C13 0.7672(3) 0.7633(3) 0.0278(2) 0.0555(7) Uani d . 1 1 . .
    C C14 1.1068(3) 0.7524(2) 0.3671(2) 0.0486(7) Uani d . 1 1 . .
    C C15 1.0442(3) 0.7100(2) 0.4715(2) 0.0510(7) Uani d . 1 1 . .
    C C16 0.8982(3) 0.7313(3) 0.5034(3) 0.0609(8) Uani d . 1 1 . .
    H H16 0.8414 0.7761 0.4546 0.073 Uiso calc R 1 1 . .
    C C17 0.8410(4) 0.6874(3) 0.6035(3) 0.0732(9) Uani d . 1 1 . .
    H H17 0.7460 0.7034 0.6232 0.088 Uiso calc R 1 1 . .
    C C18 0.9233(4) 0.6178(3) 0.6782(3) 0.0770(9) Uani d . 1 1 . .
    H H18 0.8818 0.5871 0.7460 0.092 Uiso calc R 1 1 . .
    C C19 1.0615(4) 0.5955(3) 0.6525(3) 0.0698(9) Uani d . 1 1 . .
    H H19 1.1141 0.5486 0.7024 0.084 Uiso calc R 1 1 . .
    C C20 1.1291(3) 0.6424(3) 0.5499(2) 0.0551(7) Uani d . 1 1 . .
    C C21 1.2725(3) 0.6238(3) 0.5236(3) 0.0606(8) Uani d . 1 1 . .
    H H21 1.3280 0.5823 0.5763 0.073 Uiso calc R 1 1 . .
    C C22 1.3367(3) 0.6650(2) 0.4208(3) 0.0535(7) Uani d . 1 1 . .
    C C23 1.4854(3) 0.6474(3) 0.3929(3) 0.0662(8) Uani d . 1 1 . .
    H H23 1.5430 0.6078 0.4456 0.079 Uiso calc R 1 1 . .
    C C24 1.5438(3) 0.6870(3) 0.2919(3) 0.0734(9) Uani d . 1 1 . .
    H H24 1.6402 0.6736 0.2750 0.088 Uiso calc R 1 1 . .
    C C25 1.4589(3) 0.7485(3) 0.2122(3) 0.0711(9) Uani d . 1 1 . .
    H H25 1.4998 0.7750 0.1424 0.085 Uiso calc R 1 1 . .
    C C26 1.3194(3) 0.7698(3) 0.2352(3) 0.0605(8) Uani d . 1 1 . .
    H H26 1.2662 0.8117 0.1814 0.073 Uiso calc R 1 1 . .
    C C27 1.2511(3) 0.7294(2) 0.3405(2) 0.0500(7) Uani d . 1 1 . .
    C C28 0.8286(4) 0.4265(3) 0.0294(3) 0.0799(10) Uani d . 1 1 . .
    H H28A 0.7327 0.3877 0.0388 0.120 Uiso calc R 1 1 . .
    H H28B 0.8978 0.3882 0.0778 0.120 Uiso calc R 1 1 . .
    H H28C 0.8538 0.4154 -0.0538 0.120 Uiso calc R 1 1 . .
    O O2 0.6026(8) 0.9238(7) 0.5926(7) 0.144(2) Uani d PU 0.50 1 . .
    C C29 0.529(2) 0.9719(13) 0.5379(16) 0.165(3) Uani d PU 0.50 1 . .
    C C30 0.3978(8) 0.9798(6) 0.5752(6) 0.173(3) Uani d U 1 1 . .
    H H30A 0.3522 0.8966 0.5787 0.260 Uiso calc R 1 1 . .
    H H30B 0.3429 1.0240 0.5203 0.260 Uiso calc R 1 1 . .
    H H30C 0.4007 1.0245 0.6541 0.260 Uiso calc R 1 1 . .
loop_
    _atom_site_aniso_label
    _atom_site_aniso_U_11
    _atom_site_aniso_U_22
    _atom_site_aniso_U_33
    _atom_site_aniso_U_12
    _atom_site_aniso_U_13
    _atom_site_aniso_U_23
    N1 0.0432(12) 0.0504(13) 0.0536(14) 0.0073(10) -0.0003(10) 0.0094(11)
    O1 0.0708(14) 0.0658(14) 0.0672(13) 0.0075(10) -0.0151(11) -0.0006(11)
    C1 0.0477(16) 0.0492(17) 0.0597(18) 0.0056(13) -0.0055(13) 0.0038(13)
    C2 0.084(2) 0.0502(19) 0.104(3) 0.0075(17) -0.033(2) -0.0007(18)
    C3 0.098(3) 0.0456(19) 0.130(3) 0.0118(18) -0.027(2) 0.012(2)
    C4 0.089(3) 0.070(2) 0.133(4) 0.012(2) -0.020(3) 0.044(2)
    C5 0.073(2) 0.102(3) 0.111(3) 0.013(2) -0.017(2) 0.059(3)
    C6 0.065(2) 0.133(4) 0.065(2) 0.013(2) -0.0119(17) 0.034(2)
    C7 0.071(2) 0.133(4) 0.069(2) 0.008(2) -0.0160(18) 0.009(2)
    C8 0.062(2) 0.098(3) 0.063(2) 0.0026(18) -0.0064(16) -0.0007(18)
    C9 0.0472(17) 0.079(2) 0.0489(17) 0.0050(15) 0.0015(13) 0.0065(15)
    C10 0.066(2) 0.061(2) 0.091(2) 0.0084(16) -0.0095(18) 0.0239(18)
    C11 0.0435(15) 0.0582(18) 0.0600(17) 0.0074(13) 0.0043(13) 0.0191(14)
    C12 0.0557(19) 0.094(3) 0.066(2) 0.0079(17) 0.0020(15) 0.0356(18)
    C13 0.0417(15) 0.076(2) 0.0515(17) 0.0061(14) 0.0047(12) 0.0193(15)
    C14 0.0499(16) 0.0417(15) 0.0531(16) 0.0053(12) -0.0082(13) -0.0011(12)
    C15 0.0535(17) 0.0431(15) 0.0547(17) 0.0050(12) -0.0056(13) -0.0032(13)
    C16 0.0544(18) 0.0600(19) 0.068(2) 0.0064(14) -0.0024(15) 0.0010(15)
    C17 0.063(2) 0.078(2) 0.077(2) 0.0023(17) 0.0109(17) 0.0006(18)
    C18 0.087(3) 0.081(2) 0.062(2) -0.001(2) 0.0133(18) 0.0083(18)
    C19 0.084(2) 0.071(2) 0.0567(19) 0.0106(17) -0.0004(17) 0.0108(16)
    C20 0.0614(19) 0.0514(17) 0.0523(17) 0.0072(14) -0.0043(14) 0.0022(13)
    C21 0.0648(19) 0.0574(18) 0.0607(19) 0.0163(14) -0.0147(15) 0.0072(14)
    C22 0.0546(17) 0.0458(16) 0.0593(18) 0.0085(13) -0.0083(14) -0.0002(13)
    C23 0.0550(19) 0.0616(19) 0.082(2) 0.0140(15) -0.0098(16) 0.0014(17)
    C24 0.0534(19) 0.074(2) 0.093(3) 0.0103(16) 0.0082(18) 0.0024(19)
    C25 0.064(2) 0.075(2) 0.077(2) 0.0077(17) 0.0115(17) 0.0099(17)
    C26 0.0601(19) 0.0588(18) 0.0633(19) 0.0075(14) -0.0011(15) 0.0071(15)
    C27 0.0516(16) 0.0428(15) 0.0550(17) 0.0053(12) -0.0041(13) 0.0006(13)
    C28 0.086(2) 0.068(2) 0.083(2) 0.0024(18) -0.0104(19) -0.0057(18)
    O2 0.139(5) 0.144(5) 0.149(5) 0.022(4) -0.012(4) 0.018(4)
    C29 0.202(5) 0.118(4) 0.164(5) -0.002(4) -0.041(5) -0.026(4)
    C30 0.213(5) 0.123(3) 0.171(5) -0.003(4) -0.044(4) -0.027(3)
_geom_special_details
;
 All esds (except the esd in the dihedral angle between two l.s. planes)
 are estimated using the full covariance matrix.  The cell esds are taken
 into account individually in the estimation of esds in distances, angles
 and torsion angles; correlations between esds in cell parameters are only
 used when they are defined by crystal symmetry.  An approximate (isotropic)
 treatment of cell esds is used for estimating esds involving l.s. planes.
;
loop_
    _geom_bond_atom_site_label_1
    _geom_bond_atom_site_label_2
    _geom_bond_site_symmetry_2
    _geom_bond_distance
    _geom_bond_publ_flag
    N1 C1 . 1.323(3) ?
    N1 C11 . 1.362(3) ?
    O1 C9 . 1.358(3) ?
    O1 C28 . 1.431(3) ?
    C1 C2 . 1.397(4) ?
    C1 C14 . 1.495(3) ?
    C2 C3 . 1.362(4) ?
    C2 H2 . 0.9300 ?
    C3 C10 . 1.391(5) ?
    C3 H3 . 0.9300 ?
    C4 C5 . 1.334(5) ?
    C4 C10 . 1.433(4) ?
    C4 H4 . 0.9300 ?
    C5 C12 . 1.420(5) ?
    C5 H5 . 0.9300 ?
    C6 C7 . 1.346(5) ?
    C6 C12 . 1.411(5) ?
    C6 H6 . 0.9300 ?
    C7 C8 . 1.381(5) ?
    C7 H7 . 0.9300 ?
    C8 C9 . 1.379(4) ?
    C8 H8 . 0.9300 ?
    C9 C13 . 1.425(4) ?
    C10 C11 . 1.409(4) ?
    C11 C13 . 1.464(4) ?
    C12 C13 . 1.425(4) ?
    C14 C27 . 1.401(4) ?
    C14 C15 . 1.407(4) ?
    C15 C16 . 1.426(4) ?
    C15 C20 . 1.433(4) ?
    C16 C17 . 1.352(4) ?
    C16 H16 . 0.9300 ?
    C17 C18 . 1.406(4) ?
    C17 H17 . 0.9300 ?
    C18 C19 . 1.343(4) ?
    C18 H18 . 0.9300 ?
    C19 C20 . 1.428(4) ?
    C19 H19 . 0.9300 ?
    C20 C21 . 1.383(4) ?
    C21 C22 . 1.393(4) ?
    C21 H21 . 0.9300 ?
    C22 C27 . 1.431(3) ?
    C22 C23 . 1.432(4) ?
    C23 C24 . 1.348(4) ?
    C23 H23 . 0.9300 ?
    C24 C25 . 1.404(4) ?
    C24 H24 . 0.9300 ?
    C25 C26 . 1.346(4) ?
    C25 H25 . 0.9300 ?
    C26 C27 . 1.430(4) ?
    C26 H26 . 0.9300 ?
    C28 H28A . 0.9600 ?
    C28 H28B . 0.9600 ?
    C28 H28C . 0.9600 ?
    O2 C29 . 1.083(13) ?
    C29 C29 2_676 1.22(3) ?
    C29 C30 . 1.30(2) ?
    C30 H30A . 0.9600 ?
    C30 H30B . 0.9600 ?
    C30 H30C . 0.9600 ?
loop_
    _geom_angle_atom_site_label_1
    _geom_angle_atom_site_label_2
    _geom_angle_atom_site_label_3
    _geom_angle_site_symmetry_1
    _geom_angle_site_symmetry_3
    _geom_angle
    _geom_angle_publ_flag
    C1 N1 C11 . . 118.9(2) ?
    C9 O1 C28 . . 117.7(2) ?
    N1 C1 C2 . . 123.1(3) ?
    N1 C1 C14 . . 117.8(2) ?
    C2 C1 C14 . . 119.1(2) ?
    C3 C2 C1 . . 118.4(3) ?
    C3 C2 H2 . . 120.8 ?
    C1 C2 H2 . . 120.8 ?
    C2 C3 C10 . . 120.5(3) ?
    C2 C3 H3 . . 119.8 ?
    C10 C3 H3 . . 119.8 ?
    C5 C4 C10 . . 119.9(3) ?
    C5 C4 H4 . . 120.0 ?
    C10 C4 H4 . . 120.0 ?
    C4 C5 C12 . . 122.7(3) ?
    C4 C5 H5 . . 118.6 ?
    C12 C5 H5 . . 118.6 ?
    C7 C6 C12 . . 120.4(3) ?
    C7 C6 H6 . . 119.8 ?
    C12 C6 H6 . . 119.8 ?
    C6 C7 C8 . . 120.6(3) ?
    C6 C7 H7 . . 119.7 ?
    C8 C7 H7 . . 119.7 ?
    C9 C8 C7 . . 121.3(4) ?
    C9 C8 H8 . . 119.3 ?
    C7 C8 H8 . . 119.3 ?
    O1 C9 C8 . . 121.5(3) ?
    O1 C9 C13 . . 118.0(2) ?
    C8 C9 C13 . . 120.5(3) ?
    C3 C10 C11 . . 118.0(3) ?
    C3 C10 C4 . . 121.5(3) ?
    C11 C10 C4 . . 120.5(3) ?
    N1 C11 C10 . . 121.2(3) ?
    N1 C11 C13 . . 119.5(3) ?
    C10 C11 C13 . . 119.3(2) ?
    C6 C12 C5 . . 119.5(3) ?
    C6 C12 C13 . . 120.7(3) ?
    C5 C12 C13 . . 119.8(3) ?
    C12 C13 C9 . . 116.5(3) ?
    C12 C13 C11 . . 117.7(3) ?
    C9 C13 C11 . . 125.7(2) ?
    C27 C14 C15 . . 120.3(2) ?
    C27 C14 C1 . . 119.1(2) ?
    C15 C14 C1 . . 120.5(2) ?
    C14 C15 C16 . . 122.7(2) ?
    C14 C15 C20 . . 119.4(2) ?
    C16 C15 C20 . . 117.9(3) ?
    C17 C16 C15 . . 121.0(3) ?
    C17 C16 H16 . . 119.5 ?
    C15 C16 H16 . . 119.5 ?
    C16 C17 C18 . . 120.9(3) ?
    C16 C17 H17 . . 119.6 ?
    C18 C17 H17 . . 119.6 ?
    C19 C18 C17 . . 120.5(3) ?
    C19 C18 H18 . . 119.8 ?
    C17 C18 H18 . . 119.8 ?
    C18 C19 C20 . . 121.2(3) ?
    C18 C19 H19 . . 119.4 ?
    C20 C19 H19 . . 119.4 ?
    C21 C20 C19 . . 122.2(3) ?
    C21 C20 C15 . . 119.3(3) ?
    C19 C20 C15 . . 118.4(3) ?
    C20 C21 C22 . . 122.3(3) ?
    C20 C21 H21 . . 118.9 ?
    C22 C21 H21 . . 118.9 ?
    C21 C22 C27 . . 118.6(3) ?
    C21 C22 C23 . . 122.9(3) ?
    C27 C22 C23 . . 118.5(3) ?
    C24 C23 C22 . . 121.5(3) ?
    C24 C23 H23 . . 119.3 ?
    C22 C23 H23 . . 119.3 ?
    C23 C24 C25 . . 120.0(3) ?
    C23 C24 H24 . . 120.0 ?
    C25 C24 H24 . . 120.0 ?
    C26 C25 C24 . . 121.0(3) ?
    C26 C25 H25 . . 119.5 ?
    C24 C25 H25 . . 119.5 ?
    C25 C26 C27 . . 121.6(3) ?
    C25 C26 H26 . . 119.2 ?
    C27 C26 H26 . . 119.2 ?
    C14 C27 C26 . . 122.5(2) ?
    C14 C27 C22 . . 120.1(3) ?
    C26 C27 C22 . . 117.4(3) ?
    O1 C28 H28A . . 109.5 ?
    O1 C28 H28B . . 109.5 ?
    H28A C28 H28B . . 109.5 ?
    O1 C28 H28C . . 109.5 ?
    H28A C28 H28C . . 109.5 ?
    H28B C28 H28C . . 109.5 ?
    C29 C29 O2 2_676 . 167(4) ?
    C29 C29 C30 2_676 . 76.3(19) ?
    O2 C29 C30 . . 117(2) ?
    C29 C30 H30A . . 109.5 ?
    C29 C30 H30B . . 109.5 ?
    H30A C30 H30B . . 109.5 ?
    C29 C30 H30C . . 109.5 ?
    H30A C30 H30C . . 109.5 ?
    H30B C30 H30C . . 109.5 ?
data_global
_journal_date_recd_electronic     2012-01-10
_journal_date_accepted     2012-07-12
_journal_name_full     'Acta Crystallographica, Section E'
_journal_year     2012
_journal_volume     68
_journal_issue      8
_journal_page_first     o2535
_journal_page_last     o2535
_journal_paper_category     QO
_journal_paper_doi     10.1107/S1600536812031807
_journal_coeditor_code     FY2041
_publ_contact_author_name     'Bo Liu'
_publ_contact_author_address
;
Institute of Chemistry
School of Science, Beijing Jiaotong University
Beijing 100044
People's Republic of China
;
_publ_contact_author_email     'liubo4314@yahoo.com.cn'
_publ_contact_author_fax     ?
_publ_contact_author_phone     '86-351-7-17948'
_publ_section_title
;
2-(Anthracen-9-yl)-10-methoxybenzo[<i>h</i>]quinoline acetone hemisolvate
;
loop_
    _publ_author_name
    _publ_author_address
    'Dong, Zhenming'
;
School of Chemistry and Chemical Engineering
Shanxi University
Taiyuan 030006
People's Republic of China
;
    'Liu, Bo'
;
Institute of Chemistry
School of Science, Beijing Jiaotong University
Beijing 100044
People's Republic of China
;
    'Cui, Xinxin'
;
School of Chemistry and Chemical Engineering
Shanxi University
Taiyuan 030006
People's Republic of China
;
    'Liu, Yufang'
;
School of Chemistry and Chemical Engineering
Shanxi University
Taiyuan 030006
People's Republic of China
;
