# Supplementary material for: 2-(Anthracen-9-yl)-10-meth­oxy­benzo[h]quinoline acetone hemisolvate
Source: Acta Crystallogr Sect E Struct Rep Online. 2012 Jul 25;68(Pt 8):o2535. doi: 10.1107/S1600536812031807 (PMC3414981; doi:10.1107/S1600536812031807)
Supplement: Supplementary file 2 [file e-68-o2535-Isup2.hkl]

# 
# h,k,l, Fc-squared, Fo-squared, sigma(Fo-squared) and status flag 
# 
data_I
_shelx_title ' s358p in P-1' 
_shelx_refln_list_code          4 
_shelx_F_calc_maximum      154.11 
_exptl_crystal_F_000       436.00 
_reflns_d_resolution_high  0.8409 
 
loop_ 
 _symmetry_equiv_pos_as_xyz 
 'x, y, z' 
 '-x, -y, -z' 
 
_cell_length_a     9.1984 
_cell_length_b    10.6900 
_cell_length_c    11.1301 
_cell_angle_alpha  95.224 
_cell_angle_beta   91.484 
_cell_angle_gamma  94.064 
 
_shelx_F_squared_multiplier     1.000 
 
loop_ 
 _refln_index_h 
 _refln_index_k 
 _refln_index_l 
 _refln_F_squared_calc 
 _refln_F_squared_meas 
 _refln_F_squared_sigma 
 _refln_observed_status 
   1   0   0     1119.85     1071.15     13.22 o 
   2   0   0      125.81      130.62      1.89 o 
   3   0   0       51.51       61.45      1.39 o 
   4   0   0       37.50       25.51      1.04 o 
   5   0   0      253.75      314.91      4.42 o 
   6   0   0        0.04        2.82      1.50 o 
   7   0   0        7.15        3.25      1.65 o 
   8   0   0        2.44        0.98      1.65 o 
   9   0   0        4.07        4.51      2.25 o 
  10   0   0       41.60       43.07      4.23 o 
 -10   1   0        7.84       11.71      2.95 o 
  -9   1   0        1.00        1.60      1.69 o 
  -8   1   0        0.00        0.28      1.37 o 
  -7   1   0        5.16        8.17      2.12 o 
  -6   1   0        8.35        5.01      0.80 o 
  -5   1   0       10.23        5.59      0.82 o 
  -4   1   0      270.68      276.96      4.10 o 
  -3   1   0     1951.69     1941.55     16.82 o 
  -2   1   0      320.67      314.09      3.71 o 
  -1   1   0      249.12      248.56      2.75 o 
   1   1   0      167.61      168.68      3.03 o 
   2   1   0      158.82      167.92      3.84 o 
   3   1   0      136.36      104.87      3.45 o 
   4   1   0      681.95      780.75      7.93 o 
   5   1   0       70.29       68.95      1.50 o 
   6   1   0        0.14        2.10      1.41 o 
   7   1   0       62.19       47.12      3.73 o 
   8   1   0        0.08        1.58      1.73 o 
   9   1   0       34.97       32.82      3.79 o 
  10   1   0       12.01       10.99      3.27 o 
 -10   2   0       11.17       15.61      3.25 o 
  -9   2   0       22.83       27.31      3.77 o 
  -8   2   0        0.15        0.78      1.34 o 
  -7   2   0        1.75        5.38      1.84 o 
  -6   2   0        4.08       11.27      1.21 o 
  -5   2   0       16.25       12.62      1.17 o 
  -4   2   0       10.81        9.95      0.98 o 
  -3   2   0        9.97       11.64      0.85 o 
  -2   2   0      119.40      137.23      2.30 o 
  -1   2   0      400.63      381.02      4.03 o 
   0   2   0     1305.92     1299.68     12.35 o 
   1   2   0       82.56       95.49      2.16 o 
   2   2   0      175.33      143.99      3.19 o 
   3   2   0       37.64       23.71      1.69 o 
   4   2   0      391.41      373.05      8.19 o 
   5   2   0      506.30      502.28     10.71 o 
   6   2   0      339.87      378.01      9.84 o 
   7   2   0        1.64       -0.35      1.32 o 
   8   2   0        1.30       -1.73      1.34 o 
   9   2   0       16.19       16.50      3.47 o 
  10   2   0        1.04        1.00      2.10 o 
 -10   3   0        3.94       10.95      2.67 o 
  -9   3   0        2.68        2.86      1.73 o 
  -8   3   0        0.05        0.52      1.43 o 
  -7   3   0        0.91        5.85      1.13 o 
  -6   3   0      219.15      198.90      4.31 o 
  -5   3   0      381.46      426.93      6.29 o 
  -4   3   0       60.15       61.19      2.02 o 
  -3   3   0      129.16      107.45      2.38 o 
  -2   3   0      155.28      150.43      2.49 o 
  -1   3   0       37.42       36.76      0.87 o 
   0   3   0     5778.54     5995.17     52.01 o 
   1   3   0      138.51      126.12      2.63 o 
   2   3   0      997.78     1018.63      8.34 o 
   3   3   0        1.84        1.53      0.35 o 
   4   3   0       30.83       35.20      2.47 o 
   5   3   0        1.82        1.58      1.08 o 
   6   3   0        1.16        2.62      1.47 o 
   7   3   0        4.40        6.22      2.17 o 
   8   3   0        6.66        8.24      2.54 o 
   9   3   0        4.23        3.19      2.36 o 
  10   3   0        7.94        9.99      3.34 o 
 -10   4   0        0.20        4.34      1.89 o 
  -9   4   0        0.52        2.88      1.63 o 
  -8   4   0        5.89        7.70      2.15 o 
  -7   4   0       29.07       34.38      2.04 o 
  -6   4   0      266.05      244.55      5.03 o 
  -5   4   0       15.97       10.73      1.19 o 
  -4   4   0       51.53       48.62      1.86 o 
  -3   4   0       14.33       13.53      0.95 o 
  -2   4   0       12.81       10.92      0.74 o 
  -1   4   0        0.56        1.02      0.74 o 
   0   4   0      496.99      517.98      6.80 o 
   1   4   0      462.15      483.44      4.72 o 
   2   4   0       49.46       45.80      1.25 o 
   3   4   0        0.16       -0.16      0.30 o 
   4   4   0       40.91       52.61      2.99 o 
   5   4   0        0.59        0.91      1.06 o 
   6   4   0        2.09        4.21      1.71 o 
   7   4   0        2.84        2.97      1.95 o 
   8   4   0        9.07        6.70      2.58 o 
   9   4   0       12.61       15.37      3.51 o 
  10   4   0        2.18        2.15      2.64 o 
 -10   5   0        0.16        3.58      1.65 o 
  -9   5   0        1.21        5.16      1.71 o 
  -8   5   0        0.01       -0.07      0.82 o 
  -7   5   0        1.28        3.88      1.08 o 
  -6   5   0        1.01        1.45      0.95 o 
  -5   5   0      137.25      147.33      3.64 o 
  -4   5   0        6.49        4.44      0.85 o 
  -3   5   0       44.92       37.91      1.47 o 
  -2   5   0        0.00        0.07      0.35 o 
  -1   5   0      148.42      152.06      4.68 o 
   0   5   0     1528.30     1693.62     17.51 o 
   1   5   0      106.76      106.60      1.92 o 
   2   5   0       25.21       27.20      1.11 o 
   3   5   0       18.90       14.67      0.88 o 
   4   5   0        3.34        3.60      0.93 o 
   5   5   0       24.11       21.50      1.78 o 
   6   5   0        2.79        2.38      1.26 o 
   7   5   0        0.64       -0.39      0.98 o 
   8   5   0        0.02        1.52      1.19 o 
   9   5   0        0.29        2.51      1.17 o 
  -8   6   0        6.58        5.35      1.95 o 
  -7   6   0        0.59       -0.09      1.30 o 
  -6   6   0      156.94      142.24      5.92 o 
  -5   6   0       34.92       32.60      2.84 o 
  -4   6   0       17.84       14.39      2.12 o 
  -3   6   0        7.20        7.43      1.67 o 
  -2   6   0        0.63        1.76      1.08 o 
  -1   6   0      193.29      178.13      5.48 o 
   0   6   0       31.24       24.64      1.62 o 
   1   6   0       21.19       25.27      1.70 o 
   2   6   0       41.25       45.09      1.52 o 
   3   6   0       16.21       12.11      0.93 o 
   4   6   0        0.00        0.95      0.74 o 
   5   6   0       18.56       17.82      1.76 o 
   6   6   0       42.29       41.86      2.73 o 
   7   6   0       80.28       85.38      4.05 o 
   8   6   0        0.95        2.34      1.37 o 
   9   6   0        0.21        0.91      1.41 o 
  -8   7   0        0.64        1.26      1.54 o 
  -7   7   0        0.02        0.37      1.43 o 
  -6   7   0      151.80      160.90      6.70 o 
  -5   7   0       15.82       16.28      2.60 o 
  -4   7   0      111.42      105.91      5.03 o 
  -3   7   0       15.37       17.58      2.38 o 
  -2   7   0        1.19        0.11      1.00 o 
  -1   7   0      322.45      330.80      8.32 o 
   0   7   0        9.73       14.22      1.89 o 
   1   7   0       10.20        6.67      1.34 o 
   2   7   0        2.14        1.30      0.79 o 
   3   7   0        0.04       -0.20      1.26 o 
   4   7   0       22.23       22.07      3.16 o 
   5   7   0      116.40      107.54      6.96 o 
   6   7   0      214.25      228.23     10.56 o 
   7   7   0        0.38        0.17      1.80 o 
   8   7   0        1.96        4.49      2.17 o 
  -8   8   0        3.44        4.75      2.28 o 
  -7   8   0       13.58       12.81      2.82 o 
  -6   8   0      556.88      610.05     14.59 o 
  -5   8   0      595.46      576.84     13.70 o 
  -4   8   0       32.71       28.24      3.06 o 
  -3   8   0        0.37       -1.11      1.00 o 
  -2   8   0       27.24       22.37      2.56 o 
  -1   8   0        0.22        1.47      1.19 o 
   0   8   0       19.63       25.15      1.95 o 
   1   8   0        0.98        0.59      0.86 o 
   2   8   0       12.40       14.33      1.87 o 
   3   8   0        1.33       -0.20      1.41 o 
   4   8   0        5.27       11.14      2.99 o 
   5   8   0       32.55       28.81      4.64 o 
   6   8   0        0.17        0.02      1.58 o 
   7   8   0        1.20        1.54      1.89 o 
  -8   9   0        2.92        2.62      2.23 o 
  -7   9   0       12.23       11.03      2.90 o 
  -6   9   0       61.34       47.41      4.29 o 
  -5   9   0        5.27        8.26      2.60 o 
  -4   9   0        1.26        3.62      1.84 o 
  -3   9   0       26.33       17.77      2.75 o 
  -2   9   0        0.02       -1.58      1.19 o 
  -1   9   0      130.82      122.19      5.48 o 
   0   9   0        6.71        3.36      1.65 o 
   1   9   0       18.51       16.02      1.88 o 
   2   9   0       14.58       11.71      3.14 o 
   3   9   0        1.15        2.56      2.08 o 
   4   9   0       34.08       33.84      4.23 o 
   5   9   0        0.06        1.45      1.86 o 
   6   9   0        0.32        1.26      2.02 o 
   7   9   0        1.06        2.04      1.97 o 
  -7  10   0        0.76        0.33      2.02 o 
  -6  10   0        2.85        8.45      2.75 o 
  -5  10   0       52.91       55.56      4.77 o 
  -4  10   0        0.01        1.00      1.43 o 
  -3  10   0        3.91        4.60      1.95 o 
  -2  10   0        1.53        0.74      1.21 o 
  -1  10   0        1.73        1.56      1.47 o 
   0  10   0      103.93       93.53      4.92 o 
   1  10   0        1.64        0.51      1.66 o 
   2  10   0        0.99        1.65      2.23 o 
   3  10   0       14.95       11.97      3.51 o 
   4  10   0        7.46        8.28      3.34 o 
   5  10   0        0.22        2.84      1.97 o 
   6  10   0        0.67        3.25      1.84 o 
  -6  11   0       20.67       23.32      3.99 o 
  -5  11   0       11.12        9.39      2.73 o 
  -4  11   0        0.00        2.19      1.50 o 
  -3  11   0        2.55        3.32      1.84 o 
  -2  11   0        7.46        9.82      2.41 o 
  -1  11   0        0.02        1.56      1.45 o 
   0  11   0        0.10        2.08      1.39 o 
   1  11   0        0.07       -1.11      1.67 o 
   2  11   0        0.19       -1.78      1.76 o 
   3  11   0        5.35        4.21      2.90 o 
   4  11   0        4.58        4.88      3.27 o 
  -4  12   0        4.26        6.11      1.93 o 
  -3  12   0        0.72        1.89      1.54 o 
  -2  12   0        0.47        3.86      1.63 o 
  -1  12   0        9.35        8.52      2.15 o 
   0  12   0        0.79        4.23      1.47 o 
   2  12   0        1.60        0.37      2.43 o 
  -2 -12   1        1.52        2.36      2.71 o 
  -1 -12   1        0.85       -0.30      2.06 o 
   0 -12   1        1.13        4.79      1.45 o 
   1 -12   1        1.53        4.92      1.71 o 
   2 -12   1        6.09        7.74      2.10 o 
   3 -12   1        3.81        6.57      1.91 o 
   4 -12   1        0.01        3.27      1.58 o 
  -4 -11   1        0.19        0.50      2.25 o 
  -3 -11   1        3.00        4.16      2.88 o 
  -2 -11   1       12.13        7.63      3.08 o 
  -1 -11   1       15.50       10.84      3.23 o 
   0 -11   1        6.83        9.04      2.04 o 
   1 -11   1        0.84        0.28      1.21 o 
   2 -11   1        0.53        0.61      1.21 o 
   3 -11   1        0.36        0.93      1.47 o 
   4 -11   1        0.29        2.15      1.52 o 
   5 -11   1        1.89        4.40      2.02 o 
   6 -11   1        1.55        1.15      2.08 o 
  -6 -10   1        0.41        6.20      2.38 o 
  -5 -10   1        0.01       -1.30      2.02 o 
  -4 -10   1        1.76        2.95      2.62 o 
  -3 -10   1       19.00       19.31      4.16 o 
  -2 -10   1       33.55       30.72      4.66 o 
  -1 -10   1        2.01        2.54      1.13 o 
   0 -10   1        5.21        3.84      1.73 o 
   1 -10   1        3.19        3.42      1.67 o 
   2 -10   1        9.87       12.66      2.43 o 
   3 -10   1       31.94       28.20      3.08 o 
   4 -10   1       16.62       20.83      3.19 o 
   5 -10   1        1.23       -1.08      1.56 o 
   6 -10   1        0.06       -0.78      1.78 o 
   7 -10   1        4.61        1.32      2.02 o 
  -7  -9   1        1.28        7.15      2.67 o 
  -6  -9   1        3.91        4.83      2.32 o 
  -5  -9   1        0.01        1.63      1.80 o 
  -4  -9   1       14.54       13.83      3.49 o 
  -3  -9   1        1.89        2.69      1.97 o 
  -2  -9   1       13.65       12.42      3.06 o 
  -1  -9   1        5.72        7.29      1.38 o 
   0  -9   1        0.00        0.04      0.82 o 
   1  -9   1      131.32      118.98      5.40 o 
   2  -9   1       42.11       37.07      3.25 o 
   3  -9   1        1.06        1.41      1.52 o 
   4  -9   1       31.15       28.40      3.16 o 
   5  -9   1      132.75      108.27      5.94 o 
   6  -9   1       26.03       21.00      3.40 o 
   7  -9   1        0.03       -1.19      1.63 o 
   8  -9   1        0.52        1.65      1.97 o 
  -7  -8   1       52.40       46.56      5.38 o 
  -6  -8   1       25.83       32.30      4.94 o 
  -5  -8   1        0.00        1.76      1.82 o 
  -4  -8   1       10.31        7.24      2.80 o 
  -3  -8   1       75.54       73.03      5.53 o 
  -2  -8   1       18.28       16.23      1.73 o 
  -1  -8   1        0.69        0.21      0.81 o 
   0  -8   1        9.13        8.19      1.41 o 
   1  -8   1       87.50       95.92      4.57 o 
   2  -8   1        2.44        2.12      1.32 o 
   3  -8   1       85.35       67.00      4.18 o 
   4  -8   1      338.76      358.76     10.12 o 
   5  -8   1        4.03        1.65      1.89 o 
   6  -8   1       50.49       56.88      4.53 o 
   7  -8   1       24.02       31.50      3.90 o 
   8  -8   1        2.06        2.32      1.89 o 
  -8  -7   1        1.64        4.25      1.71 o 
  -7  -7   1       29.75       32.02      2.62 o 
  -6  -7   1       77.48       89.09      3.88 o 
  -5  -7   1       14.66       14.59      3.27 o 
  -4  -7   1       29.35       29.76      3.55 o 
  -3  -7   1      239.41      219.49      9.06 o 
  -2  -7   1       30.80       38.23      2.01 o 
  -1  -7   1       80.26       85.84      3.51 o 
   0  -7   1       10.66        8.60      1.23 o 
   1  -7   1       21.77       18.77      2.08 o 
   2  -7   1      234.54      236.83      7.09 o 
   3  -7   1       46.93       39.41      3.01 o 
   4  -7   1       10.89        7.91      1.95 o 
   5  -7   1      206.53      226.23      7.72 o 
   6  -7   1        1.01        4.10      1.99 o 
   7  -7   1       52.51       39.02      3.55 o 
   8  -7   1        0.80       -1.26      1.28 o 
   9  -7   1        5.58       10.92      2.47 o 
  -9  -6   1        0.77        2.21      1.43 o 
  -8  -6   1        3.40        4.64      1.63 o 
  -7  -6   1       69.49       58.55      3.40 o 
  -6  -6   1        6.41        4.96      1.50 o 
  -5  -6   1        4.09        7.11      1.32 o 
  -4  -6   1       16.46       16.71      1.52 o 
  -3  -6   1        0.35        1.90      0.52 o 
  -2  -6   1       22.93       15.66      0.93 o 
  -1  -6   1      160.85      171.94      2.70 o 
   0  -6   1        4.08        8.63      1.26 o 
   1  -6   1      269.87      269.53      5.25 o 
   2  -6   1       15.46       17.62      1.93 o 
   3  -6   1       28.47       29.00      2.47 o 
   4  -6   1        5.28        5.85      0.91 o 
   5  -6   1       11.77       15.17      1.39 o 
   6  -6   1      813.06      812.44     15.85 o 
   7  -6   1       28.88       32.12      3.10 o 
   8  -6   1        5.05        6.81      2.06 o 
  -9  -5   1        0.01        1.60      2.23 o 
  -8  -5   1        0.46       -0.87      1.65 o 
  -7  -5   1        5.12        4.21      2.10 o 
  -6  -5   1        0.01       -0.95      1.04 o 
  -5  -5   1       35.65       40.66      2.95 o 
  -4  -5   1        0.44        2.02      1.11 o 
  -3  -5   1        3.00        8.62      0.74 o 
  -2  -5   1      618.03      684.72      6.66 o 
  -1  -5   1       42.63       44.21      1.99 o 
   0  -5   1      137.42      139.86      2.08 o 
   1  -5   1       12.66       14.17      1.20 o 
   2  -5   1      103.76       94.64      2.02 o 
   3  -5   1        4.04        3.86      0.69 o 
   4  -5   1        0.12       -0.26      0.52 o 
   5  -5   1       88.30       84.56      2.77 o 
   6  -5   1      284.13      280.40      5.57 o 
   7  -5   1        8.84       10.25      1.47 o 
   8  -5   1       34.94       35.01      2.25 o 
   9  -5   1        0.59        2.93      1.69 o 
  10  -5   1        4.03       11.55      2.58 o 
 -10  -4   1        2.02        1.32      2.41 o 
  -9  -4   1        2.21        4.77      2.41 o 
  -8  -4   1        3.37        1.13      1.91 o 
  -7  -4   1        0.02        0.56      1.45 o 
  -6  -4   1        0.48       -0.39      1.21 o 
  -5  -4   1        2.73        1.91      1.15 o 
  -4  -4   1       35.45       40.32      2.64 o 
  -3  -4   1       53.16       49.48      1.39 o 
  -2  -4   1      100.19       98.10      1.85 o 
  -1  -4   1      626.11      624.62      5.76 o 
   0  -4   1       85.34       74.19      2.11 o 
   1  -4   1      103.85      117.87      1.76 o 
   2  -4   1       54.11       47.02      1.41 o 
   3  -4   1       11.29       10.17      0.95 o 
   4  -4   1      257.31      279.36      4.70 o 
   5  -4   1      145.63      162.53      3.75 o 
   6  -4   1      136.56      128.78      3.60 o 
   7  -4   1       34.72       37.00      2.17 o 
   8  -4   1        0.24        0.26      1.41 o 
   9  -4   1        3.91        8.65      2.41 o 
  10  -4   1        0.14        6.44      2.28 o 
 -10  -3   1        0.10       -0.69      2.04 o 
  -9  -3   1        0.96        2.08      2.02 o 
  -8  -3   1        6.61        6.96      2.47 o 
  -7  -3   1       67.25       59.83      4.23 o 
  -6  -3   1       27.33       29.13      2.95 o 
  -5  -3   1       12.33       19.38      2.41 o 
  -4  -3   1       43.48       27.46      2.15 o 
  -3  -3   1      159.35      167.74      2.40 o 
  -2  -3   1      235.94      206.01      2.85 o 
  -1  -3   1        0.97        1.56      0.34 o 
   0  -3   1        4.53        4.29      1.15 o 
   1  -3   1      219.85      207.48      2.43 o 
   2  -3   1      145.31      131.99      2.41 o 
   3  -3   1      304.38      298.65      4.38 o 
   4  -3   1      548.20      596.27      7.39 o 
   5  -3   1      107.39      102.68      2.86 o 
   6  -3   1      574.31      625.31      8.56 o 
   7  -3   1        5.29        4.40      1.08 o 
   8  -3   1        3.94        4.05      1.84 o 
   9  -3   1       19.52       24.19      3.49 o 
  10  -3   1        0.65        3.36      1.78 o 
 -10  -2   1        2.96        1.17      2.41 o 
  -9  -2   1        7.51        5.94      2.71 o 
  -8  -2   1        1.81        0.91      1.65 o 
  -7  -2   1       18.00       17.30      3.01 o 
  -6  -2   1      327.87      327.63      9.06 o 
  -5  -2   1       12.64       13.55      1.97 o 
  -4  -2   1       23.52       11.29      1.69 o 
  -3  -2   1      467.03      398.54      7.67 o 
  -2  -2   1     1446.14     1433.12     12.64 o 
  -1  -2   1      333.95      313.99      5.72 o 
   0  -2   1       85.21       95.06      1.80 o 
   1  -2   1      161.75      144.04      2.10 o 
   2  -2   1      274.27      241.23      3.34 o 
   3  -2   1       81.00       92.77      2.15 o 
   4  -2   1       73.40       72.66      2.12 o 
   5  -2   1      165.85      143.41      3.25 o 
   6  -2   1        6.11        2.86      0.78 o 
   7  -2   1        0.18        1.06      1.28 o 
   8  -2   1        5.52        6.00      2.08 o 
   9  -2   1        9.22        8.45      2.51 o 
  10  -2   1       34.60       34.10      4.38 o 
 -10  -1   1        0.11        2.60      1.89 o 
  -9  -1   1       33.18       26.36      3.88 o 
  -8  -1   1        0.08       -0.22      1.41 o 
  -7  -1   1       39.02       36.89      3.36 o 
  -6  -1   1       15.53       17.17      2.49 o 
  -5  -1   1      156.91      137.14      2.23 o 
  -4  -1   1      408.08      510.73      5.59 o 
  -3  -1   1        4.49        7.87      0.48 o 
  -2  -1   1       68.47       89.63      1.43 o 
  -1  -1   1     2281.95     2427.00     21.21 o 
   0  -1   1     1124.68     1085.06     13.31 o 
   1  -1   1     5966.67     5353.57     57.09 o 
   2  -1   1      766.92      683.23      6.78 o 
   3  -1   1       62.60       45.82      1.43 o 
   4  -1   1       34.14       33.66      1.37 o 
   5  -1   1        6.06        4.12      0.76 o 
   6  -1   1       43.74       54.32      1.99 o 
   7  -1   1        0.78       -0.59      1.15 o 
   8  -1   1        7.17       13.11      2.71 o 
   9  -1   1       27.40       30.48      3.53 o 
  10  -1   1       63.66       68.50      5.27 o 
 -10   0   1        0.62        3.49      1.93 o 
  -9   0   1        1.51        2.04      1.95 o 
  -8   0   1       23.64       28.59      3.71 o 
  -7   0   1       17.71       20.07      2.88 o 
  -6   0   1        3.97        1.82      1.39 o 
  -5   0   1      342.66      440.78      5.59 o 
  -4   0   1       86.84       73.33      1.78 o 
  -3   0   1       91.14       68.71      1.56 o 
  -2   0   1    10354.54    10123.33     79.38 o 
   1   0   1     1173.19     1094.84      8.39 o 
   2   0   1      247.37      225.54      2.90 o 
   3   0   1      182.16      173.76      2.71 o 
   4   0   1        2.74        2.99      0.54 o 
   5   0   1      109.79      126.31      2.67 o 
   6   0   1       70.29       55.17      3.60 o 
   7   0   1        0.85        4.60      1.84 o 
   8   0   1        4.42        6.89      2.34 o 
   9   0   1        3.45        7.30      2.54 o 
  10   0   1       15.15       16.91      3.32 o 
 -10   1   1        4.65       10.56      2.73 o 
  -9   1   1       52.05       50.90      4.40 o 
  -8   1   1       19.88       17.99      3.10 o 
  -7   1   1        0.99        1.65      1.47 o 
  -6   1   1       23.27       17.80      1.26 o 
  -5   1   1      236.23      210.76      3.77 o 
  -4   1   1     1313.05     1319.47     12.64 o 
  -3   1   1        0.20        0.72      0.41 o 
  -2   1   1      111.66      126.68      2.17 o 
  -1   1   1     4377.79     4537.66     36.29 o 
   0   1   1     3343.99     3369.19     27.74 o 
   1   1   1      385.94      398.36      3.55 o 
   2   1   1      167.75      162.68      2.32 o 
   3   1   1      192.42      174.12      2.56 o 
   4   1   1       20.86       12.23      0.78 o 
   5   1   1     1535.30     1654.93     24.17 o 
   6   1   1        1.09        1.30      1.34 o 
   7   1   1       13.42        9.30      2.30 o 
   8   1   1        3.20        4.94      2.08 o 
   9   1   1        0.02        1.97      2.19 o 
  10   1   1       15.95       11.51      3.38 o 
 -10   2   1        2.13        1.93      1.50 o 
  -9   2   1       23.77       21.65      3.29 o 
  -8   2   1        2.85        1.54      1.65 o 
  -7   2   1       23.96       31.84      3.03 o 
  -6   2   1       76.39       60.97      2.25 o 
  -5   2   1      244.26      216.98      4.08 o 
  -4   2   1      209.35      280.73      4.42 o 
  -3   2   1        4.47        2.41      0.52 o 
  -2   2   1       24.59       14.20      0.82 o 
  -1   2   1      802.65      834.94      7.78 o 
   0   2   1     3925.55     3824.66     31.38 o 
   1   2   1    17277.89    17492.86    258.28 o 
   2   2   1      618.00      627.14      5.55 o 
   3   2   1      155.87      147.26      3.01 o 
   4   2   1      457.49      489.75      5.52 o 
   5   2   1        3.84        3.25      1.43 o 
   6   2   1        8.88        6.52      1.97 o 
   7   2   1        1.39        3.25      1.93 o 
   8   2   1        0.18       -0.50      1.39 o 
   9   2   1       10.49       12.59      3.19 o 
  10   2   1        0.32       -0.65      1.99 o 
 -10   3   1        0.08        2.23      1.65 o 
  -9   3   1        0.25        3.12      2.04 o 
  -8   3   1       14.88        8.09      2.32 o 
  -7   3   1       39.80       52.24      2.38 o 
  -6   3   1      115.39      144.28      3.64 o 
  -5   3   1       15.78       25.30      1.50 o 
  -4   3   1      110.13       91.36      2.47 o 
  -3   3   1       32.48       33.42      1.37 o 
  -2   3   1       70.08       70.01      1.67 o 
  -1   3   1       37.13       38.02      0.95 o 
   0   3   1    12378.42    12475.92    114.11 o 
   1   3   1      267.00      251.99      2.93 o 
   2   3   1      511.12      511.55      4.99 o 
   3   3   1       22.25       19.24      0.86 o 
   4   3   1       13.88       10.08      1.30 o 
   5   3   1      739.16      818.36     14.91 o 
   6   3   1       59.38       50.64      3.71 o 
   7   3   1       15.66       26.23      3.47 o 
   8   3   1        5.29        3.62      2.15 o 
   9   3   1        0.61       -0.07      1.78 o 
  10   3   1       37.86       41.42      5.31 o 
 -10   4   1        0.29        3.58      1.69 o 
  -9   4   1        2.39        5.59      2.17 o 
  -8   4   1        1.07        2.47      1.69 o 
  -7   4   1       49.45       38.84      2.15 o 
  -6   4   1       72.79       82.65      2.86 o 
  -5   4   1       10.07        7.76      1.08 o 
  -4   4   1      132.07      134.09      3.12 o 
  -3   4   1       52.79       45.41      1.60 o 
  -2   4   1       38.99       34.88      1.19 o 
  -1   4   1      533.87      534.75      9.39 o 
   0   4   1       46.53       34.22      1.57 o 
   1   4   1      180.89      176.61      2.47 o 
   2   4   1       91.92       77.11      1.69 o 
   3   4   1       71.84       69.63      1.67 o 
   4   4   1        1.85        0.95      0.67 o 
   5   4   1       57.52       53.50      2.60 o 
   6   4   1       45.38       38.54      2.47 o 
   7   4   1        5.60        4.77      1.43 o 
   8   4   1        1.50        4.10      1.43 o 
   9   4   1        0.99        3.38      1.32 o 
  10   4   1        2.36        6.00      3.14 o 
 -10   5   1        8.34       14.96      2.64 o 
  -9   5   1        1.30        3.25      1.47 o 
  -8   5   1       13.08       14.20      1.73 o 
  -7   5   1        3.49        7.59      1.32 o 
  -6   5   1        0.48       -0.11      0.76 o 
  -5   5   1        4.34        4.57      0.98 o 
  -4   5   1       31.08       34.27      1.67 o 
  -3   5   1       19.49       17.60      1.08 o 
  -2   5   1      321.92      344.00      4.34 o 
  -1   5   1       16.32       26.05      2.10 o 
   0   5   1     1716.64     1800.05     18.62 o 
   1   5   1      562.71      580.98      5.70 o 
   2   5   1       34.68       40.09      2.01 o 
   3   5   1       76.53       62.94      1.73 o 
   4   5   1       21.28       22.74      1.67 o 
   5   5   1       34.50       31.99      2.12 o 
   6   5   1       31.57       33.58      2.43 o 
   7   5   1        1.70        1.32      1.08 o 
   8   5   1        2.43        4.34      1.54 o 
   9   5   1        3.69        8.78      1.86 o 
  -8   6   1       15.93       14.59      2.60 o 
  -7   6   1        1.32        1.82      1.45 o 
  -6   6   1        7.51        9.88      2.10 o 
  -5   6   1       29.10       26.49      2.73 o 
  -4   6   1        7.21        7.24      1.71 o 
  -3   6   1       47.87       46.17      3.14 o 
  -2   6   1       18.44       13.96      1.97 o 
  -1   6   1      214.54      239.63      6.55 o 
   0   6   1       97.50       94.94      3.07 o 
   1   6   1       18.79       16.81      1.46 o 
   2   6   1        7.36       10.41      1.28 o 
   3   6   1       40.13       41.29      1.49 o 
   4   6   1       35.18       38.19      2.15 o 
   5   6   1       77.70       69.36      3.10 o 
   6   6   1        1.92        3.75      1.41 o 
   7   6   1        2.81        3.86      1.52 o 
   8   6   1        1.30        3.73      1.43 o 
   9   6   1        0.45        4.03      1.52 o 
  -8   7   1        8.25        7.39      2.32 o 
  -7   7   1       27.18       31.24      3.25 o 
  -6   7   1      118.86      118.07      5.81 o 
  -5   7   1       45.54       46.30      3.68 o 
  -4   7   1        5.40        3.10      1.58 o 
  -3   7   1        3.12        1.78      1.28 o 
  -2   7   1        2.39        3.71      1.43 o 
  -1   7   1        0.41        1.13      1.13 o 
   0   7   1       35.25       36.78      2.69 o 
   1   7   1       12.79       16.70      1.66 o 
   2   7   1        3.24        4.68      1.11 o 
   3   7   1       32.77       26.18      3.25 o 
   4   7   1      110.63      123.10      7.13 o 
   5   7   1       22.57       26.40      4.44 o 
   6   7   1      101.43       85.71      6.48 o 
   7   7   1        1.22        3.90      1.84 o 
   8   7   1        0.00        4.99      2.02 o 
  -8   8   1        6.58        7.11      2.60 o 
  -7   8   1       13.31       13.40      2.88 o 
  -6   8   1       71.44       72.25      5.01 o 
  -5   8   1       62.49       64.03      4.51 o 
  -4   8   1       30.71       35.35      3.29 o 
  -3   8   1       12.07       11.21      2.19 o 
  -2   8   1        0.12        0.69      1.21 o 
  -1   8   1        0.25        0.11      1.11 o 
   0   8   1       85.44       84.21      4.25 o 
   1   8   1        5.21        5.23      1.27 o 
   2   8   1       14.22       12.16      1.63 o 
   3   8   1        0.58        0.93      1.50 o 
   4   8   1       25.44       21.78      3.92 o 
   5   8   1       26.78       28.11      4.66 o 
   6   8   1        2.61        2.36      2.02 o 
   7   8   1        4.60        6.13      2.56 o 
  -8   9   1        1.20        1.95      2.06 o 
  -7   9   1       22.39       22.78      3.62 o 
  -6   9   1      141.69      115.79      6.33 o 
  -5   9   1       54.97       62.86      4.68 o 
  -4   9   1        2.94        1.52      1.56 o 
  -3   9   1       11.65        8.71      2.12 o 
  -2   9   1        0.09       -0.09      1.15 o 
  -1   9   1      153.90      144.25      6.03 o 
   0   9   1       91.03       81.48      4.47 o 
   1   9   1        0.49        0.56      0.97 o 
   2   9   1        3.59        3.97      2.23 o 
   3   9   1        0.21        2.86      2.06 o 
   4   9   1       14.85       12.42      3.36 o 
   5   9   1       21.17       21.59      4.27 o 
   6   9   1        9.51       11.10      3.47 o 
  -7  10   1        8.14       11.66      3.12 o 
  -6  10   1        5.15        8.97      2.77 o 
  -5  10   1      117.98      131.31      6.94 o 
  -4  10   1       10.73        7.61      2.30 o 
  -3  10   1        4.83        3.08      1.80 o 
  -2  10   1        4.16        4.96      1.93 o 
  -1  10   1       34.59       30.28      3.14 o 
   0  10   1        6.05        7.65      2.02 o 
   1  10   1        0.71        1.19      1.11 o 
   2  10   1        0.11        0.11      1.73 o 
   3  10   1        2.60        2.06      2.32 o 
   4  10   1       18.60       28.05      4.77 o 
   5  10   1        1.15        2.47      2.08 o 
  -5  11   1       85.72       73.22      5.46 o 
  -4  11   1        0.24        1.11      1.60 o 
  -3  11   1        0.03       -0.50      1.24 o 
  -2  11   1        1.59        2.28      1.50 o 
  -1  11   1       26.68       23.09      3.12 o 
   0  11   1       76.05       66.24      4.40 o 
   2  11   1        4.02        0.80      2.41 o 
   3  11   1        0.00       -1.11      1.89 o 
   4  11   1        1.29        5.44      2.38 o 
  -3  12   1        1.48        4.03      1.78 o 
  -2  12   1        2.09        4.88      1.80 o 
  -1  12   1        8.27       16.00      2.86 o 
   0  12   1        0.02        2.58      1.26 o 
  -2 -12   2        2.34        2.60      2.47 o 
  -1 -12   2        1.18        1.15      2.04 o 
   0 -12   2        0.48        1.95      1.15 o 
   1 -12   2        0.14        3.49      1.41 o 
   2 -12   2        0.76        2.43      1.26 o 
   3 -12   2       10.32       15.15      2.86 o 
   4 -12   2        6.97       11.92      2.56 o 
  -4 -11   2        0.00        0.41      2.19 o 
  -3 -11   2        0.02        0.74      2.32 o 
  -2 -11   2        7.52        8.35      3.12 o 
  -1 -11   2       15.89       15.41      3.68 o 
   0 -11   2        6.75        6.46      1.54 o 
   1 -11   2        2.44        3.73      1.69 o 
   2 -11   2        0.24        0.67      1.26 o 
   3 -11   2        0.35        1.28      1.39 o 
   4 -11   2        0.10        0.50      1.15 o 
   5 -11   2        0.23        2.43      1.60 o 
   6 -11   2        0.82        1.93      2.28 o 
  -6 -10   2        0.14       -2.15      2.34 o 
  -5 -10   2        0.75       -0.69      2.19 o 
  -4 -10   2        2.73        3.01      2.36 o 
  -3 -10   2       20.29       19.81      3.95 o 
  -2 -10   2       45.88       33.77      4.27 o 
  -1 -10   2       12.48       10.38      1.67 o 
   0 -10   2        0.04        0.09      0.86 o 
   1 -10   2       15.46       14.46      2.56 o 
   2 -10   2        0.00       -0.11      1.02 o 
   3 -10   2        0.24        2.82      1.54 o 
   4 -10   2        0.64       -0.95      1.13 o 
   5 -10   2        0.06       -0.41      1.76 o 
   6 -10   2        0.08        1.28      2.08 o 
   7 -10   2        1.20        3.36      2.49 o 
  -7  -9   2        7.75       13.16      3.51 o 
  -6  -9   2        0.91        4.92      2.41 o 
  -5  -9   2        2.76        3.38      2.64 o 
  -4  -9   2        0.22       -0.82      1.76 o 
  -3  -9   2        3.39        3.55      2.38 o 
  -2  -9   2        4.50        1.93      1.80 o 
  -1  -9   2        0.91        1.66      0.90 o 
   0  -9   2        2.69        1.83      1.05 o 
   1  -9   2       15.95       15.15      2.41 o 
   2  -9   2        5.89        5.87      2.02 o 
   3  -9   2       23.94       22.50      3.08 o 
   4  -9   2       23.39       21.94      3.06 o 
   5  -9   2       39.08       42.16      3.92 o 
   6  -9   2       10.44        5.48      2.30 o 
   7  -9   2       14.45       16.32      3.21 o 
   8  -9   2        0.04       -0.20      1.73 o 
  -7  -8   2        4.86        9.78      3.36 o 
  -6  -8   2        8.64       10.14      3.06 o 
  -5  -8   2        5.41        8.22      3.12 o 
  -4  -8   2        0.36        0.43      1.73 o 
  -3  -8   2        1.91        0.43      1.47 o 
  -2  -8   2       21.00       23.50      1.86 o 
  -1  -8   2       13.63       16.57      1.72 o 
   0  -8   2        0.86        1.16      0.83 o 
   1  -8   2        3.85        6.03      1.79 o 
   2  -8   2       57.49       59.91      3.90 o 
   3  -8   2      141.29      133.11      5.85 o 
   4  -8   2      537.71      535.49     12.83 o 
   5  -8   2       88.19       99.91      5.48 o 
   6  -8   2       37.14       43.37      3.92 o 
   7  -8   2        0.08        1.63      1.95 o 
   8  -8   2        0.03       -0.41      1.41 o 
  -8  -7   2      212.10      217.95      7.00 o 
  -7  -7   2       46.24       47.49      3.16 o 
  -6  -7   2        1.37        2.54      1.06 o 
  -5  -7   2        1.18        2.17      0.98 o 
  -4  -7   2        3.18        5.51      1.17 o 
  -3  -7   2      152.25      143.54      7.26 o 
  -2  -7   2        3.72        2.75      0.87 o 
  -1  -7   2        1.05        1.71      0.80 o 
   0  -7   2       69.05       57.79      2.48 o 
   1  -7   2       24.35       25.02      2.90 o 
   2  -7   2      512.79      560.35     11.79 o 
   4  -7   2       54.10       41.34      3.29 o 
   5  -7   2        0.75        2.30      1.76 o 
   6  -7   2       20.22       12.70      2.67 o 
   7  -7   2       30.47       21.29      3.19 o 
   8  -7   2        0.25        0.11      1.58 o 
   9  -7   2        2.88        4.79      1.86 o 
  -9  -6   2       16.21       16.52      3.79 o 
  -8  -6   2       24.98       32.71      4.36 o 
  -7  -6   2       44.63       39.78      3.81 o 
  -6  -6   2        0.56        1.89      1.47 o 
  -5  -6   2        9.98        9.02      1.97 o 
  -4  -6   2       19.50       16.43      1.56 o 
  -3  -6   2        1.86        0.99      0.48 o 
  -2  -6   2       52.26       51.73      1.60 o 
  -1  -6   2       66.71       77.19      2.28 o 
   0  -6   2        0.34       -0.10      0.48 o 
   1  -6   2      307.46      325.31      5.84 o 
   2  -6   2      134.75      145.06      2.82 o 
   3  -6   2        9.79       10.84      1.04 o 
   4  -6   2       72.11       60.39      2.21 o 
   5  -6   2        1.48        0.46      0.80 o 
   6  -6   2      100.85       83.91      3.19 o 
   7  -6   2       87.37      100.73      3.55 o 
   8  -6   2       10.12       12.14      2.41 o 
  -9  -5   2        0.04        0.46      2.10 o 
  -8  -5   2       78.26       76.17      5.29 o 
  -7  -5   2       20.06       15.06      3.06 o 
  -6  -5   2        6.29        7.13      2.12 o 
  -5  -5   2        0.05        1.41      1.21 o 
  -4  -5   2        4.40        5.31      1.39 o 
  -3  -5   2      220.44      257.58      6.25 o 
  -2  -5   2     1485.36     1498.26     12.32 o 
  -1  -5   2      125.53      130.16      2.35 o 
   0  -5   2       14.77       13.06      1.13 o 
   1  -5   2       22.96       25.25      1.43 o 
   2  -5   2      403.01      380.87      5.09 o 
   3  -5   2        8.16        8.56      0.95 o 
   4  -5   2        1.16        1.56      0.72 o 
   5  -5   2        1.66        2.95      0.95 o 
   6  -5   2      262.48      284.56      5.70 o 
   7  -5   2       47.32       50.27      2.51 o 
   8  -5   2        7.97        5.53      1.21 o 
   9  -5   2       11.52       16.34      2.84 o 
  10  -5   2        0.52        5.61      1.91 o 
 -10  -4   2        3.93        4.38      2.88 o 
  -9  -4   2        3.50        2.84      2.17 o 
  -8  -4   2        5.31        8.02      2.80 o 
  -7  -4   2        8.51       10.64      2.67 o 
  -6  -4   2       12.18       12.16      2.36 o 
  -5  -4   2        6.52        7.52      1.69 o 
  -4  -4   2        2.48        1.95      1.00 o 
  -3  -4   2       32.56       42.19      1.70 o 
  -2  -4   2      344.78      332.53      4.45 o 
  -1  -4   2      103.11       97.61      2.44 o 
   0  -4   2       11.73       12.33      0.92 o 
   1  -4   2      220.65      234.06      9.22 o 
   2  -4   2     1329.72     1390.24     13.07 o 
   3  -4   2      112.16       96.46      2.47 o 
   4  -4   2      261.00      281.53      4.83 o 
   5  -4   2      146.08      166.56      3.88 o 
   6  -4   2        0.81        2.02      0.89 o 
   7  -4   2      242.33      221.29      5.09 o 
   8  -4   2        0.28        2.34      1.56 o 
   9  -4   2        0.01        2.47      1.56 o 
  10  -4   2        0.06        4.60      1.78 o 
 -10  -3   2        1.09        1.15      2.34 o 
  -9  -3   2        0.20        0.24      1.91 o 
  -8  -3   2        0.73       -0.17      1.69 o 
  -7  -3   2       72.57       60.35      4.38 o 
  -6  -3   2       21.40       22.30      2.88 o 
  -5  -3   2       14.59       17.30      2.28 o 
  -4  -3   2        5.87        4.44      0.46 o 
  -3  -3   2       31.53       22.32      1.14 o 
  -2  -3   2       40.84       31.01      2.10 o 
  -1  -3   2        5.80        5.35      0.80 o 
   0  -3   2       28.21       26.72      1.14 o 
   1  -3   2      398.65      398.33      4.00 o 
   2  -3   2      256.40      260.16      3.81 o 
   3  -3   2      415.00      500.61      6.31 o 
   4  -3   2     1181.63     1289.43     13.11 o 
   5  -3   2        0.39        1.04      0.67 o 
   6  -3   2      419.82      397.32      7.15 o 
   7  -3   2       16.68       15.35      1.63 o 
   8  -3   2       10.02        8.15      2.38 o 
   9  -3   2        0.05        0.20      1.34 o 
  10  -3   2        4.98        7.04      2.10 o 
 -10  -2   2        1.70        2.34      2.36 o 
  -9  -2   2        0.35        1.00      2.10 o 
  -8  -2   2      109.40      103.85      6.00 o 
  -7  -2   2       47.36       44.05      3.71 o 
  -6  -2   2       81.10       70.82      4.14 o 
  -5  -2   2        0.00        0.48      0.89 o 
  -4  -2   2       94.52      102.94      1.86 o 
  -3  -2   2      232.81      260.79      3.42 o 
  -2  -2   2       26.26       13.30      1.09 o 
  -1  -2   2       69.93       71.55      2.10 o 
   0  -2   2      548.65      560.78      8.28 o 
   1  -2   2      243.66      253.72      3.47 o 
   2  -2   2      656.07      692.88      7.28 o 
   3  -2   2      200.86      249.28      3.92 o 
   4  -2   2        8.18       10.27      1.06 o 
   5  -2   2       37.59       38.17      1.73 o 
   6  -2   2       17.33       12.96      1.28 o 
   7  -2   2      239.92      233.78      8.02 o 
   8  -2   2       12.22       16.00      2.90 o 
   9  -2   2       29.78       33.36      3.75 o 
  10  -2   2       19.58       32.23      4.34 o 
 -10  -1   2        0.83        1.56      1.47 o 
  -9  -1   2        5.17        6.78      2.34 o 
  -8  -1   2        0.01        0.39      1.39 o 
  -7  -1   2        4.94        4.68      2.02 o 
  -6  -1   2       17.73       15.43      2.41 o 
  -5  -1   2       30.24       35.61      1.21 o 
  -4  -1   2        6.20       14.48      0.93 o 
  -3  -1   2      377.76      352.39      4.34 o 
  -2  -1   2       55.39       65.38      1.50 o 
  -1  -1   2    10863.75    11242.30    123.77 o 
   0  -1   2      146.99      140.11      3.06 o 
   1  -1   2     2732.56     2644.75     21.74 o 
   2  -1   2      148.84      128.45      2.36 o 
   3  -1   2      132.61      127.87      2.56 o 
   4  -1   2      158.36      137.10      2.90 o 
   5  -1   2        0.41        0.26      0.52 o 
   6  -1   2       60.78       51.11      2.02 o 
   7  -1   2       81.51       87.31      4.88 o 
   8  -1   2       30.39       27.25      3.62 o 
   9  -1   2      124.64      127.07      6.83 o 
  10  -1   2      110.19      104.50      6.55 o 
 -10   0   2        0.60        2.62      1.52 o 
  -9   0   2       23.11       24.47      3.68 o 
  -8   0   2       13.11        9.45      2.49 o 
  -7   0   2        4.53        2.25      1.56 o 
  -6   0   2        0.09        0.48      1.06 o 
  -5   0   2       10.71        4.79      0.74 o 
  -4   0   2      153.85      135.30      2.69 o 
  -3   0   2      134.41      159.08      2.75 o 
  -2   0   2    23751.06    21673.95    165.76 o 
  -1   0   2     1968.56     2098.25     24.73 o 
   0   0   2     2049.43     1977.84     23.43 o 
   1   0   2      516.69      507.37      5.31 o 
   2   0   2        1.79        2.49      0.35 o 
   3   0   2      408.51      379.79      4.83 o 
   4   0   2       66.51       63.84      1.86 o 
   5   0   2       35.36       34.88      1.50 o 
   6   0   2       56.26       58.29      3.73 o 
   7   0   2        0.25       -0.26      1.26 o 
   8   0   2       39.67       45.54      3.97 o 
   9   0   2       28.94       26.42      3.81 o 
  10   0   2        0.60        3.01      1.91 o 
 -10   1   2        0.94        3.68      1.73 o 
  -9   1   2       11.11       12.40      2.77 o 
  -8   1   2       41.33       31.50      3.29 o 
  -7   1   2        0.16       -0.02      1.15 o 
  -6   1   2       43.06       34.75      1.67 o 
  -5   1   2      127.52      139.79      3.10 o 
  -4   1   2      228.34      203.76      3.62 o 
  -3   1   2     2149.64     2434.51     20.90 o 
  -2   1   2      607.75      579.36      6.24 o 
  -1   1   2      201.85      196.78      4.10 o 
   0   1   2     1535.41     1508.41     12.96 o 
   1   1   2      232.07      227.23      3.42 o 
   2   1   2       41.08       41.99      1.09 o 
   3   1   2      326.33      319.93      3.67 o 
   4   1   2       71.72       74.23      4.27 o 
   5   1   2        0.25        0.18      0.48 o 
   6   1   2        0.25        0.76      1.24 o 
   7   1   2        3.90        5.83      2.08 o 
   8   1   2        0.59       -0.20      1.45 o 
   9   1   2        0.46        1.63      2.15 o 
  10   1   2        0.26        2.28      2.49 o 
 -10   2   2        0.41        5.20      1.93 o 
  -9   2   2       19.29       15.95      3.03 o 
  -8   2   2        2.93        1.97      1.65 o 
  -7   2   2       21.61       17.12      2.62 o 
  -6   2   2       41.81       50.53      2.10 o 
  -5   2   2        0.33        0.48      0.59 o 
  -4   2   2      890.19     1122.54     11.55 o 
  -3   2   2        1.24        0.35      0.43 o 
  -2   2   2        3.31        6.37      0.74 o 
  -1   2   2     2423.51     2468.50     29.63 o 
   0   2   2     1045.14     1043.74      9.55 o 
   1   2   2    11943.92    12340.78     82.02 o 
   2   2   2        1.06        0.78      0.61 o 
   3   2   2      277.33      286.95      3.53 o 
   4   2   2      862.14      938.20      9.56 o 
   5   2   2       15.02       19.68      2.49 o 
   6   2   2       63.75       64.53      4.05 o 
   7   2   2        2.83        3.60      1.89 o 
   8   2   2        1.15        1.41      1.73 o 
   9   2   2        1.34        1.43      1.95 o 
  10   2   2       10.28        9.52      3.34 o 
 -10   3   2        0.01        2.12      1.47 o 
  -9   3   2        0.00        1.39      1.32 o 
  -8   3   2      160.59      146.64      6.63 o 
  -7   3   2       80.21       75.00      2.84 o 
  -6   3   2        2.36        0.78      0.67 o 
  -5   3   2        0.02        2.45      0.78 o 
  -4   3   2       45.84       40.53      1.76 o 
  -3   3   2      306.79      297.92      4.49 o 
  -2   3   2      126.90      125.72      2.47 o 
  -1   3   2      102.52      108.40      3.51 o 
   0   3   2     1530.02     1615.68     14.13 o 
   1   3   2     1628.27     1614.17     12.47 o 
   2   3   2       46.88       42.04      1.26 o 
   3   3   2      213.39      237.51      3.29 o 
   4   3   2       43.06       41.74      1.35 o 
   5   3   2       92.84      104.67      3.49 o 
   6   3   2      162.24      156.76      4.64 o 
   7   3   2        2.15        2.25      1.06 o 
   8   3   2        1.84        1.21      1.04 o 
   9   3   2        0.79        1.52      2.02 o 
  10   3   2        4.13        0.93      2.56 o 
 -10   4   2        1.64        2.67      1.63 o 
  -9   4   2        0.18        1.82      1.63 o 
  -8   4   2       13.24       14.98      2.64 o 
  -7   4   2        1.53        4.21      1.08 o 
  -6   4   2        3.54        2.67      0.89 o 
  -5   4   2       30.59       24.60      1.58 o 
  -4   4   2      369.15      365.44      5.61 o 
  -3   4   2       13.89       16.52      1.17 o 
  -2   4   2       49.31       43.57      1.45 o 
  -1   4   2      559.95      614.21     10.71 o 
   0   4   2      842.42      877.34     13.46 o 
   1   4   2      298.86      308.36      3.73 o 
   2   4   2      180.62      186.07      2.92 o 
   3   4   2        4.60        5.14      0.71 o 
   4   4   2       46.52       41.01      2.12 o 
   5   4   2      113.55      102.77      3.58 o 
   6   4   2        0.02        1.08      0.95 o 
   7   4   2        0.61        0.74      0.95 o 
   8   4   2        0.10        3.21      1.24 o 
   9   4   2       18.52       18.14      3.73 o 
  -9   5   2        1.34        4.60      1.73 o 
  -8   5   2       13.57       13.42      1.63 o 
  -7   5   2        0.01       -0.15      0.67 o 
  -6   5   2        0.32       -0.35      0.78 o 
  -5   5   2        1.16        3.64      0.93 o 
  -4   5   2       95.39      110.74      2.93 o 
  -3   5   2       69.61       79.66      2.23 o 
  -2   5   2      540.56      587.94      6.72 o 
  -1   5   2      154.38      167.62      5.22 o 
   0   5   2       40.23       58.14      3.06 o 
   1   5   2     3091.60     3178.81     23.29 o 
   2   5   2        7.59       10.57      0.87 o 
   3   5   2      186.00      181.00      3.15 o 
   4   5   2        6.32        8.84      1.32 o 
   5   5   2        6.93        4.94      1.26 o 
   6   5   2       70.58       70.36      3.32 o 
   7   5   2        0.41       -0.02      0.93 o 
   8   5   2        0.85        3.27      1.43 o 
   9   5   2        0.01        0.61      2.08 o 
  -8   6   2        0.55        1.02      1.41 o 
  -7   6   2        2.22        3.51      1.69 o 
  -6   6   2        1.70        0.82      1.24 o 
  -5   6   2        4.42        9.23      2.04 o 
  -4   6   2        0.10       -0.37      1.08 o 
  -3   6   2       42.23       30.69      2.69 o 
  -2   6   2       40.70       39.69      2.86 o 
  -1   6   2       14.39       19.47      2.34 o 
   0   6   2       14.05       14.31      2.02 o 
   1   6   2        7.80        8.17      2.02 o 
   2   6   2        0.01        1.72      0.60 o 
   3   6   2       75.62       63.57      1.91 o 
   4   6   2       27.85       24.75      1.84 o 
   5   6   2      367.15      348.01      7.33 o 
   6   6   2       44.20       44.44      2.82 o 
   7   6   2        3.99        8.54      1.78 o 
   8   6   2        1.41        0.91      1.21 o 
  -8   7   2        2.31        3.25      1.99 o 
  -7   7   2       55.42       49.90      4.10 o 
  -6   7   2       80.21       84.32      4.99 o 
  -5   7   2        0.65        0.11      1.39 o 
  -4   7   2        1.69        2.30      1.60 o 
  -3   7   2       22.75       24.43      2.60 o 
  -2   7   2       23.74       19.44      2.30 o 
  -1   7   2        0.11       -0.11      0.98 o 
   0   7   2        8.96       13.16      2.06 o 
   1   7   2      122.01      102.87      6.56 o 
   2   7   2        7.94        6.69      1.29 o 
   3   7   2      181.33      175.90      8.35 o 
   4   7   2      517.90      522.03     15.69 o 
   5   7   2        2.10        2.45      2.28 o 
   6   7   2        2.51        3.10      2.06 o 
   7   7   2        2.19        4.16      1.95 o 
   8   7   2        2.28        6.07      2.10 o 
  -8   8   2       66.89       66.78      5.01 o 
  -7   8   2       38.22       38.21      3.99 o 
  -6   8   2        9.42        7.37      2.36 o 
  -5   8   2       46.98       39.69      3.73 o 
  -4   8   2        0.38       -0.54      1.28 o 
  -3   8   2        2.21        3.06      1.69 o 
  -2   8   2       19.60       21.24      2.82 o 
  -1   8   2        3.24        5.07      1.71 o 
   0   8   2        0.85       -0.50      1.17 o 
   1   8   2       79.05       69.15      3.88 o 
   2   8   2        0.00       -0.51      0.94 o 
   3   8   2       50.63       46.11      4.64 o 
   4   8   2        1.27       -1.21      1.76 o 
   5   8   2        0.05        1.02      2.15 o 
   6   8   2        1.51        6.57      2.67 o 
   7   8   2        0.77        4.79      2.25 o 
  -7   9   2        0.10        0.24      1.69 o 
  -6   9   2        3.52        4.64      2.30 o 
  -5   9   2      101.12       90.87      5.59 o 
  -4   9   2        2.57        3.01      1.76 o 
  -3   9   2        0.01        0.43      1.37 o 
  -2   9   2        0.01        0.89      1.43 o 
  -1   9   2        3.84        1.86      1.47 o 
   0   9   2        2.68        4.21      1.69 o 
   1   9   2        3.55        4.81      1.60 o 
   2   9   2        0.51        0.39      1.34 o 
   3   9   2        4.23        7.83      2.77 o 
   4   9   2        1.24        2.28      1.97 o 
   5   9   2        1.34       -0.30      1.82 o 
   6   9   2        5.17        6.98      2.93 o 
  -6  10   2        2.45        3.88      2.36 o 
  -5  10   2        2.39        4.79      2.56 o 
  -4  10   2       54.99       55.84      4.47 o 
  -3  10   2       14.24       12.59      2.60 o 
  -2  10   2       28.47       23.76      3.23 o 
  -1  10   2       30.09       22.89      3.10 o 
   0  10   2        0.27        1.93      1.45 o 
   1  10   2        0.46        2.02      1.28 o 
   3  10   2        0.46        0.54      1.45 o 
   4  10   2        0.81        2.64      2.06 o 
   5  10   2        0.87        0.91      1.58 o 
  -5  11   2       61.77       52.56      4.81 o 
  -4  11   2        1.50        6.16      2.04 o 
  -3  11   2        4.85        9.13      2.47 o 
  -2  11   2        8.18        7.98      2.19 o 
  -1  11   2        0.08        2.17      1.43 o 
   0  11   2       39.20       37.02      3.38 o 
   3  11   2        0.01        0.63      1.63 o 
   4  11   2        5.38       13.70      3.60 o 
  -3  12   2        0.00        4.14      1.78 o 
  -2  12   2        0.00        2.25      1.30 o 
  -1  12   2        3.74        3.29      1.52 o 
   0  12   2       13.80       19.01      2.84 o 
  -2 -12   3        2.18        1.67      2.51 o 
  -1 -12   3       19.83       25.21      4.62 o 
   0 -12   3        0.73        1.84      3.89 o 
   1 -12   3        4.69        8.95      2.15 o 
   2 -12   3        0.27        4.23      1.60 o 
   3 -12   3        4.82        8.41      2.25 o 
  -4 -11   3        1.14        0.65      2.06 o 
  -3 -11   3       21.51       17.62      3.95 o 
  -2 -11   3       53.23       48.71      5.33 o 
  -1 -11   3       29.89       29.11      4.16 o 
   0 -11   3        0.18        1.56      1.85 o 
   1 -11   3        0.05        1.65      1.28 o 
   2 -11   3        0.44        1.93      1.17 o 
   3 -11   3        3.69        4.31      1.65 o 
   4 -11   3        8.65       17.15      2.97 o 
   5 -11   3        0.44        1.06      1.28 o 
  -5 -10   3        0.52        1.43      2.49 o 
  -4 -10   3       18.47       17.80      4.10 o 
  -3 -10   3        2.01        0.59      1.73 o 
  -2 -10   3       25.23       26.90      4.21 o 
  -1 -10   3        1.33        1.41      1.04 o 
   0 -10   3        0.54        0.54      1.04 o 
   1 -10   3       24.43       23.89      2.18 o 
   2 -10   3       14.50       17.60      2.84 o 
   3 -10   3       31.14       35.55      3.53 o 
   4 -10   3        2.31        3.29      1.76 o 
   5 -10   3        3.69        8.39      2.75 o 
   6 -10   3        4.54        2.60      1.99 o 
   7 -10   3        1.01        1.58      2.25 o 
  -7  -9   3        1.14        5.64      2.56 o 
  -6  -9   3        0.46        3.32      2.80 o 
  -5  -9   3        0.10        2.49      2.56 o 
  -4  -9   3        0.80        0.98      1.95 o 
  -3  -9   3       10.94        9.93      2.80 o 
  -2  -9   3        0.05        0.04      1.43 o 
  -1  -9   3        2.05        3.41      1.12 o 
   0  -9   3        8.26        7.14      1.95 o 
   1  -9   3        0.01        0.87      1.03 o 
   2  -9   3       72.09       64.99      4.27 o 
   3  -9   3      223.60      222.44      8.11 o 
   4  -9   3       13.13       12.29      2.56 o 
   5  -9   3       10.67       13.74      2.88 o 
   6  -9   3        0.26       -1.04      1.43 o 
   7  -9   3        5.73        4.86      2.30 o 
  -7  -8   3       42.63       46.97      5.09 o 
  -6  -8   3        0.08        0.09      2.04 o 
  -5  -8   3        1.03        3.12      2.41 o 
  -4  -8   3        2.42        1.04      1.80 o 
  -3  -8   3        1.42        2.04      1.71 o 
  -2  -8   3       50.09       46.26      2.44 o 
  -1  -8   3        0.28        0.21      0.80 o 
   0  -8   3        0.86        0.26      0.74 o 
   1  -8   3       60.88       59.67      2.81 o 
   2  -8   3      602.24      601.01     13.14 o 
   3  -8   3        0.01        1.34      1.50 o 
   4  -8   3       48.87       47.99      3.90 o 
   5  -8   3        2.60       -1.65      1.32 o 
   6  -8   3        1.73       -0.48      1.56 o 
   7  -8   3        2.68        4.79      2.19 o 
   8  -8   3        3.12        6.20      2.43 o 
  -8  -7   3        0.24        2.86      2.06 o 
  -7  -7   3        1.41        4.79      1.97 o 
  -6  -7   3        0.46        1.08      1.26 o 
  -5  -7   3       12.96       13.37      2.34 o 
  -4  -7   3       11.66       15.93      1.52 o 
  -3  -7   3       39.95       40.79      2.12 o 
  -2  -7   3       26.02       25.79      1.96 o 
  -1  -7   3        2.28        2.14      1.39 o 
   0  -7   3       20.63       19.61      1.55 o 
   1  -7   3       11.29       12.35      2.30 o 
   2  -7   3       36.60       34.70      2.86 o 
   3  -7   3       25.91       21.50      2.69 o 
   4  -7   3        4.05        5.59      1.84 o 
   5  -7   3        6.59        1.97      1.60 o 
   6  -7   3        2.04       -0.13      1.34 o 
   7  -7   3       26.22       19.70      3.06 o 
   8  -7   3       10.66       10.12      2.60 o 
   9  -7   3       11.62        9.52      2.41 o 
  -9  -6   3        3.43        3.01      2.38 o 
  -8  -6   3       21.73       23.69      3.86 o 
  -7  -6   3      105.54      111.03      6.09 o 
  -6  -6   3        4.76        3.27      1.82 o 
  -5  -6   3        0.85        0.87      1.06 o 
  -4  -6   3        3.91        5.68      1.45 o 
  -3  -6   3      304.39      332.14      5.17 o 
  -2  -6   3        3.60        6.41      0.78 o 
  -1  -6   3       12.40       13.36      0.98 o 
   0  -6   3       48.41       48.19      2.12 o 
   1  -6   3        8.84       10.03      1.18 o 
   2  -6   3       38.79       47.51      1.73 o 
   3  -6   3        6.44        5.55      0.91 o 
   4  -6   3      101.61      103.22      2.99 o 
   5  -6   3        0.40       -0.65      0.74 o 
   6  -6   3        0.28        1.06      0.91 o 
   7  -6   3      206.74      230.72      5.53 o 
   8  -6   3       26.28       25.51      2.10 o 
  -9  -5   3        6.21        7.00      2.90 o 
  -8  -5   3       25.60       24.67      3.84 o 
  -7  -5   3      203.91      193.57      7.85 o 
  -6  -5   3        0.15        0.89      1.45 o 
  -5  -5   3        0.32        2.08      1.43 o 
  -4  -5   3      192.04      181.67      6.00 o 
  -3  -5   3      230.62      264.98      4.35 o 
  -2  -5   3      189.97      184.28      3.46 o 
  -1  -5   3       12.89       10.34      1.04 o 
   0  -5   3       92.03       91.15      2.67 o 
   1  -5   3       19.01       21.53      2.70 o 
   2  -5   3        5.01        3.60      0.72 o 
   3  -5   3      111.35      120.35      2.95 o 
   4  -5   3       81.44       75.74      2.49 o 
   5  -5   3       29.40       35.09      1.95 o 
   6  -5   3        5.51       14.87      1.63 o 
   7  -5   3        4.40       13.59      1.69 o 
   8  -5   3        8.94        6.76      1.37 o 
   9  -5   3        6.43        9.67      2.54 o 
  10  -5   3        5.51       12.01      2.86 o 
  -9  -4   3        0.02       -1.11      1.71 o 
  -8  -4   3       33.34       31.93      4.16 o 
  -7  -4   3        0.35        0.09      1.60 o 
  -6  -4   3        4.05        2.02      1.52 o 
  -5  -4   3       69.27       62.47      3.77 o 
  -4  -4   3       21.02       17.69      1.93 o 
  -3  -4   3      831.12      860.52      9.19 o 
  -2  -4   3      172.06      204.35      3.52 o 
  -1  -4   3      114.10      107.69      3.42 o 
   0  -4   3       76.60       65.95      2.06 o 
   1  -4   3        6.24       10.20      0.91 o 
   2  -4   3     2297.54     2515.51     21.98 o 
   3  -4   3      871.42     1023.63     10.97 o 
   4  -4   3       53.86       46.95      1.97 o 
   5  -4   3       22.63       17.25      1.56 o 
   6  -4   3        2.54        1.21      0.87 o 
   7  -4   3      356.01      322.65      6.42 o 
   8  -4   3        9.39       10.40      2.45 o 
   9  -4   3        3.63        5.33      1.95 o 
  10  -4   3        0.07        3.84      1.78 o 
 -10  -3   3        0.01        1.67      2.30 o 
  -9  -3   3       19.18       20.44      3.79 o 
  -8  -3   3       25.53       27.57      3.90 o 
  -7  -3   3      101.12       91.60      5.33 o 
  -6  -3   3       10.34        9.26      2.10 o 
  -5  -3   3        3.57        4.66      1.50 o 
  -4  -3   3       86.57       86.62      2.04 o 
  -3  -3   3       45.82       59.11      1.71 o 
  -2  -3   3      314.80      362.06      6.37 o 
  -1  -3   3       48.06       39.82      1.91 o 
   0  -3   3       22.00       24.00      1.63 o 
   1  -3   3        3.39        9.12      0.60 o 
   2  -3   3      259.76      256.91      4.05 o 
   3  -3   3        3.75        0.76      0.59 o 
   4  -3   3      269.69      304.83      5.12 o 
   5  -3   3        6.41        4.42      0.93 o 
   6  -3   3      133.71      126.68      3.58 o 
   7  -3   3      586.21      632.10      9.32 o 
   8  -3   3       16.77       23.28      3.34 o 
   9  -3   3       30.64       35.01      3.64 o 
  10  -3   3        3.65        6.98      2.28 o 
 -10  -2   3       14.80       13.96      3.58 o 
  -9  -2   3        5.20        4.08      2.38 o 
  -8  -2   3       72.72       61.60      4.64 o 
  -7  -2   3       63.39       54.49      4.12 o 
  -6  -2   3        0.67        2.69      1.50 o 
  -5  -2   3        7.69       10.08      1.86 o 
  -4  -2   3      108.92       93.88      2.15 o 
  -3  -2   3       89.07      106.69      2.30 o 
  -2  -2   3      464.68      450.65      7.17 o 
  -1  -2   3        7.05        5.48      0.91 o 
   0  -2   3     1170.95     1248.18     16.54 o 
   1  -2   3        0.15        0.26      0.37 o 
   2  -2   3      666.48      781.03      8.37 o 
   3  -2   3      560.84      522.46      6.59 o 
   4  -2   3       84.14       68.65      2.25 o 
   5  -2   3        6.73        4.77      0.91 o 
   6  -2   3       59.62       63.58      2.49 o 
   7  -2   3        2.07        4.10      2.06 o 
   8  -2   3      220.05      221.20      8.48 o 
   9  -2   3      112.26      116.18      6.59 o 
  10  -2   3        1.09        3.64      1.84 o 
 -10  -1   3        0.07        2.17      1.54 o 
  -9  -1   3        9.17       12.05      2.88 o 
  -8  -1   3        4.81        5.25      1.97 o 
  -7  -1   3        2.03       -0.28      1.50 o 
  -6  -1   3        1.89       -0.48      1.21 o 
  -5  -1   3        3.36        3.77      0.69 o 
  -4  -1   3       36.35       25.04      1.28 o 
  -3  -1   3     2757.74     3000.76     25.32 o 
  -2  -1   3      851.41      793.13     11.10 o 
  -1  -1   3      873.21      861.60     11.88 o 
   0  -1   3      297.51      287.64      5.55 o 
   1  -1   3      525.63      532.06      6.03 o 
   2  -1   3     1147.60     1136.61     11.05 o 
   3  -1   3       72.40       56.01      1.24 o 
   4  -1   3       34.98       35.33      1.60 o 
   5  -1   3        7.64        5.40      0.91 o 
   6  -1   3        5.01        5.64      0.98 o 
   7  -1   3      113.18       99.93      5.40 o 
   8  -1   3      167.90      170.98      7.52 o 
   9  -1   3       52.10       50.92      4.47 o 
  10  -1   3        6.52        9.34      2.49 o 
 -10   0   3        3.76        4.27      1.95 o 
  -9   0   3        0.90        2.28      1.86 o 
  -8   0   3        2.13        3.27      1.78 o 
  -7   0   3        9.21        9.00      2.30 o 
  -6   0   3       11.51       10.34      2.12 o 
  -5   0   3       30.33       30.67      1.52 o 
  -4   0   3     1103.29     1070.93     11.05 o 
  -3   0   3      450.60      526.99      6.37 o 
  -2   0   3     4202.92     4491.36     51.05 o 
  -1   0   3       45.49       47.06      2.02 o 
   0   0   3      328.77      313.31      5.83 o 
   1   0   3      856.70      820.44      9.17 o 
   2   0   3       16.11       15.07      0.92 o 
   3   0   3      145.73      161.53      2.49 o 
   4   0   3        6.31        6.57      0.69 o 
   5   0   3        0.11        0.59      0.52 o 
   6   0   3        0.09       -1.11      0.98 o 
   7   0   3       66.75       60.65      4.25 o 
   8   0   3       40.82       36.29      3.62 o 
   9   0   3        5.12        5.40      2.17 o 
  10   0   3        2.61        3.36      1.80 o 
 -10   1   3        0.97        1.52      1.43 o 
  -9   1   3        0.09        0.82      1.60 o 
  -8   1   3       37.79       35.46      3.55 o 
  -7   1   3        4.18        3.71      1.67 o 
  -6   1   3        5.66        4.92      0.91 o 
  -5   1   3        3.84        5.16      0.93 o 
  -4   1   3       56.31       43.42      1.82 o 
  -3   1   3      346.50      307.26      4.57 o 
  -2   1   3      107.41      133.00      3.77 o 
  -1   1   3        1.19        2.90      0.87 o 
   0   1   3     1828.10     1856.47     23.09 o 
   1   1   3        5.54        4.29      0.60 o 
   2   1   3       12.68       11.90      0.72 o 
   3   1   3     1181.60     1263.43     10.53 o 
   4   1   3       35.50       28.99      1.18 o 
   5   1   3        2.94        4.75      0.71 o 
   6   1   3       10.08        9.47      1.39 o 
   7   1   3       53.56       52.17      4.10 o 
   8   1   3        0.02       -0.09      1.65 o 
   9   1   3        7.40       13.74      3.40 o 
  10   1   3       18.05       18.94      3.99 o 
 -10   2   3        0.17        2.99      1.43 o 
  -9   2   3       32.90       30.22      3.29 o 
  -8   2   3       76.54       69.88      4.70 o 
  -7   2   3       29.36       28.03      2.86 o 
  -6   2   3       10.40       10.90      1.28 o 
  -5   2   3       29.14       17.69      1.37 o 
  -4   2   3      150.54      197.21      3.90 o 
  -3   2   3      244.15      240.91      4.08 o 
  -2   2   3      428.40      448.93      8.28 o 
  -1   2   3       29.43       22.00      1.65 o 
   0   2   3      137.82      123.66      3.64 o 
   1   2   3     2245.24     2396.56     20.47 o 
   2   2   3     1773.05     1833.68     14.23 o 
   3   2   3       23.73       34.43      1.32 o 
   4   2   3      376.27      411.16      4.95 o 
   5   2   3        0.40        1.21      0.72 o 
   6   2   3        5.29        6.55      1.34 o 
   7   2   3        1.79        3.64      1.99 o 
   8   2   3        0.17        1.89      1.84 o 
   9   2   3        0.06        1.69      2.06 o 
  10   2   3        8.08        8.69      3.32 o 
 -10   3   3        9.15        7.72      2.10 o 
  -9   3   3        2.47        4.38      1.69 o 
  -8   3   3        5.85        6.98      2.19 o 
  -7   3   3        1.49        0.48      0.76 o 
  -6   3   3        6.67       10.62      1.32 o 
  -5   3   3       16.52       13.42      1.34 o 
  -4   3   3      184.57      177.22      3.75 o 
  -3   3   3       61.98       55.86      1.95 o 
  -2   3   3      150.45      128.37      4.27 o 
  -1   3   3      154.52      149.67      4.49 o 
   0   3   3       12.16        8.48      1.28 o 
   1   3   3      436.63      422.89      5.35 o 
   2   3   3        2.68        4.71      0.68 o 
   3   3   3      208.18      217.16      3.35 o 
   4   3   3        2.95        4.18      0.70 o 
   5   3   3       13.40       11.40      1.50 o 
   6   3   3       35.22       33.10      2.25 o 
   7   3   3        0.72        2.45      1.15 o 
   8   3   3       13.93       22.85      3.77 o 
   9   3   3       16.11       15.04      3.55 o 
 -10   4   3        0.13        2.88      1.21 o 
  -9   4   3       21.97       19.27      2.99 o 
  -8   4   3      122.34      108.19      5.66 o 
  -7   4   3        0.15        0.48      0.80 o 
  -6   4   3       20.54       15.15      1.58 o 
  -5   4   3       10.37       15.63      1.45 o 
  -4   4   3      185.60      186.13      3.95 o 
  -3   4   3     1461.58     1632.91     15.78 o 
  -2   4   3       92.58       93.94      3.92 o 
  -1   4   3       65.28       67.22      3.23 o 
   0   4   3      175.79      175.40      5.12 o 
   1   4   3       69.01       63.92      1.89 o 
   2   4   3     1249.79     1302.05     20.43 o 
   3   4   3       22.80       19.30      1.11 o 
   4   4   3        1.13        2.32      0.64 o 
   5   4   3       32.32       27.42      1.99 o 
   6   4   3        0.02        2.02      0.98 o 
   7   4   3        0.29        1.73      1.02 o 
   8   4   3       10.67       13.31      3.06 o 
   9   4   3        5.37        8.19      2.99 o 
  -8   5   3        0.08        1.97      0.93 o 
  -7   5   3       19.17       22.56      1.84 o 
  -6   5   3        1.27        0.85      0.85 o 
  -5   5   3        5.56       11.60      1.39 o 
  -4   5   3       43.06       47.12      2.04 o 
  -3   5   3       61.05       62.34      2.15 o 
  -2   5   3      404.02      429.47      5.77 o 
  -1   5   3       12.42       11.94      1.84 o 
   0   5   3        0.69        2.06      1.19 o 
   1   5   3     3380.74     3528.27     29.63 o 
   2   5   3      288.80      286.79      4.13 o 
   3   5   3       13.92       14.21      1.06 o 
   4   5   3       12.04       10.86      1.45 o 
   5   5   3       10.55       11.64      1.71 o 
   6   5   3       17.78       22.33      2.17 o 
   7   5   3        2.15        4.57      1.37 o 
   8   5   3        1.79        3.92      1.34 o 
   9   5   3        1.65        1.13      2.10 o 
  -8   6   3       24.24       23.93      2.84 o 
  -7   6   3        3.70        1.52      1.50 o 
  -6   6   3        6.24        8.87      2.17 o 
  -5   6   3       12.60        8.11      2.02 o 
  -4   6   3       19.56       20.29      2.69 o 
  -3   6   3      232.42      235.03      7.39 o 
  -2   6   3       11.79       11.51      2.04 o 
  -1   6   3        2.68        2.82      1.34 o 
   0   6   3      129.65      144.62      5.27 o 
   1   6   3      392.89      379.44      8.76 o 
   2   6   3      237.44      217.00      5.03 o 
   3   6   3      300.36      277.08      4.35 o 
   4   6   3       11.96       13.37      1.73 o 
   5   6   3        1.98        1.11      1.15 o 
   6   6   3       54.32       51.29      2.99 o 
   7   6   3        1.55        2.49      1.24 o 
   8   6   3        4.12        6.46      1.71 o 
  -8   7   3       17.59       24.39      3.49 o 
  -7   7   3        1.40        5.51      2.12 o 
  -6   7   3        2.12        2.17      1.69 o 
  -5   7   3        2.95        2.77      1.58 o 
  -4   7   3       13.64        8.02      2.06 o 
  -3   7   3        6.10        6.13      1.86 o 
  -2   7   3       20.13       22.11      2.80 o 
  -1   7   3        1.78        0.04      1.11 o 
   0   7   3       42.07       36.42      2.93 o 
   1   7   3       10.43        5.38      1.63 o 
   2   7   3       33.15       28.49      2.13 o 
   3   7   3        3.91        5.72      2.84 o 
   4   7   3      119.49      113.97      7.09 o 
   5   7   3        1.66        4.05      2.17 o 
   6   7   3       11.80       13.66      3.27 o 
   7   7   3        7.21       12.01      3.01 o 
   8   7   3        0.37        4.38      2.06 o 
  -8   8   3       20.76       25.71      3.77 o 
  -7   8   3        8.85        8.91      2.60 o 
  -6   8   3        4.92        9.06      2.58 o 
  -5   8   3        0.03        0.80      1.60 o 
  -4   8   3        1.54        3.36      1.76 o 
  -3   8   3        5.49        4.18      1.82 o 
  -2   8   3        0.00        0.20      1.24 o 
  -1   8   3        1.83        0.39      1.30 o 
   0   8   3       31.42       33.64      3.12 o 
   1   8   3      150.66      153.03      5.98 o 
   2   8   3       10.73       12.66      2.28 o 
   3   8   3       11.01        7.59      2.82 o 
   4   8   3        5.28        6.91      2.82 o 
   5   8   3       11.22       12.90      3.29 o 
   6   8   3       47.94       54.80      5.31 o 
   7   8   3        2.16        4.44      2.08 o 
  -7   9   3        0.44        0.78      1.73 o 
  -6   9   3        7.23        7.13      2.47 o 
  -5   9   3        0.05       -0.91      1.54 o 
  -4   9   3        2.46        0.67      1.54 o 
  -3   9   3       50.08       50.81      4.14 o 
  -2   9   3        5.08        4.42      1.89 o 
  -1   9   3        0.24        0.82      1.43 o 
   0   9   3        0.17       -0.43      1.21 o 
   1   9   3        0.53       -0.17      1.34 o 
   3   9   3       15.47       18.19      3.75 o 
   4   9   3       14.89       19.03      4.03 o 
   5   9   3        0.95        2.19      1.82 o 
   6   9   3        3.25        6.85      2.51 o 
  -6  10   3        0.85        2.08      2.08 o 
  -5  10   3        2.67        4.92      2.38 o 
  -4  10   3       33.67       34.73      3.60 o 
  -3  10   3        0.82        1.54      1.54 o 
  -2  10   3        6.38        5.33      2.19 o 
  -1  10   3        3.29        3.58      1.67 o 
   0  10   3        2.21        4.36      1.76 o 
   1  10   3        0.21        0.61      1.28 o 
   4  10   3        2.49        4.25      2.45 o 
   5  10   3        0.11        2.67      1.99 o 
  -5  11   3       17.26       13.61      3.36 o 
  -4  11   3       29.30       33.51      3.62 o 
  -3  11   3       10.33        9.21      2.49 o 
  -2  11   3        4.42        6.98      2.15 o 
  -1  11   3        2.00        4.16      1.52 o 
   0  11   3        2.65        6.57      1.93 o 
  -1  12   3        1.91        3.49      1.45 o 
   0  12   3       13.32       16.50      2.71 o 
  -2 -12   4        2.43        1.28      2.28 o 
  -1 -12   4       23.75       29.89      4.88 o 
   0 -12   4       21.04       29.02      2.86 o 
   1 -12   4        7.67       12.27      2.47 o 
   2 -12   4       10.44       22.26      3.14 o 
   3 -12   4       12.72       17.12      2.97 o 
  -4 -11   4        0.01       -1.34      1.84 o 
  -3 -11   4        3.81        2.41      2.51 o 
  -2 -11   4        2.02        2.69      2.25 o 
  -1 -11   4       74.33       69.69      5.98 o 
   0 -11   4        0.50        2.27      1.87 o 
   1 -11   4        2.93        7.50      2.12 o 
   2 -11   4        0.86        4.70      1.71 o 
   3 -11   4        0.79        2.49      1.41 o 
   4 -11   4       10.86       14.39      2.69 o 
   5 -11   4        0.17        3.25      1.60 o 
  -5 -10   4        6.39        8.24      3.64 o 
  -4 -10   4       14.62       20.22      4.42 o 
  -3 -10   4        8.51        6.70      2.82 o 
  -2 -10   4       13.59       13.20      3.34 o 
  -1 -10   4        2.92        5.33      1.32 o 
   0 -10   4       20.03       22.73      2.18 o 
   1 -10   4        0.35        0.91      1.24 o 
   2 -10   4        0.09        1.69      1.47 o 
   3 -10   4        5.58        8.22      2.28 o 
   4 -10   4       18.24       20.77      3.14 o 
   5 -10   4        0.08        0.82      1.80 o 
   6 -10   4        0.15        0.02      1.80 o 
  -6  -9   4        0.80        0.35      2.54 o 
  -5  -9   4        0.00       -0.09      2.06 o 
  -4  -9   4        0.53        0.87      1.93 o 
  -3  -9   4        0.00        0.43      1.73 o 
  -2  -9   4        3.53        4.14      2.12 o 
  -1  -9   4      119.02      118.39      4.16 o 
   0  -9   4        0.49        1.95      1.10 o 
   1  -9   4       57.99       51.64      2.87 o 
   2  -9   4       10.75       17.08      2.71 o 
   3  -9   4       86.27       68.11      4.53 o 
   4  -9   4        0.47        1.50      1.54 o 
   5  -9   4        5.77        4.68      2.28 o 
   6  -9   4        0.08       -0.07      1.67 o 
   7  -9   4        0.17       -0.30      1.58 o 
  -7  -8   4        3.69        3.68      2.95 o 
  -6  -8   4        0.56        0.98      2.28 o 
  -5  -8   4        1.84        0.48      1.84 o 
  -4  -8   4       11.28       12.83      3.23 o 
  -3  -8   4        0.08       -1.56      1.04 o 
  -2  -8   4        3.87        3.54      1.09 o 
  -1  -8   4       27.54       24.52      1.88 o 
   0  -8   4       48.10       40.25      2.81 o 
   1  -8   4       43.99       33.47      2.23 o 
   2  -8   4      605.17      638.56     13.79 o 
   3  -8   4       84.52       64.75      4.23 o 
   4  -8   4        2.98        1.82      1.69 o 
   5  -8   4        0.04       -0.95      1.28 o 
   6  -8   4        7.37       10.08      2.56 o 
   7  -8   4        0.87        2.56      1.91 o 
   8  -8   4        3.65        7.96      2.60 o 
  -8  -7   4        0.02        0.00      1.69 o 
  -7  -7   4       21.68       20.70      3.36 o 
  -6  -7   4        2.19        3.16      1.60 o 
  -5  -7   4        0.51        0.91      1.19 o 
  -4  -7   4        0.01        0.82      0.93 o 
  -3  -7   4        0.15        1.63      0.87 o 
  -2  -7   4        1.37        1.81      1.52 o 
  -1  -7   4       13.79       16.24      2.18 o 
   0  -7   4       21.34       26.18      1.78 o 
   1  -7   4      192.43      182.97      4.56 o 
   2  -7   4      110.84      110.48      5.96 o 
   3  -7   4        9.89        5.96      1.80 o 
   4  -7   4       11.20       14.33      2.51 o 
   5  -7   4        5.69        1.45      1.52 o 
   6  -7   4        0.68        0.87      1.52 o 
   7  -7   4       21.01       26.73      3.45 o 
   8  -7   4        5.21        5.40      2.17 o 
   9  -7   4        0.65       -1.08      1.28 o 
  -8  -6   4        0.14        1.43      1.84 o 
  -7  -6   4        4.73        6.83      2.51 o 
  -6  -6   4       43.73       45.24      3.73 o 
  -5  -6   4        9.26        7.65      2.06 o 
  -4  -6   4        0.07        1.37      1.17 o 
  -3  -6   4       46.61       41.13      1.84 o 
  -2  -6   4        0.00        0.06      0.56 o 
  -1  -6   4       37.02       36.96      1.95 o 
   0  -6   4        3.44        3.52      0.86 o 
   1  -6   4        5.52        5.16      1.25 o 
   2  -6   4       42.73       45.27      6.45 o 
   3  -6   4        4.14        3.25      0.82 o 
   4  -6   4       11.34        8.17      1.19 o 
   5  -6   4        4.37        9.73      1.39 o 
   6  -6   4        3.62        0.35      0.76 o 
   7  -6   4        2.55        2.06      1.02 o 
   8  -6   4       47.19       53.76      2.84 o 
  -9  -5   4        0.08        1.43      2.04 o 
  -8  -5   4        0.28        0.13      1.71 o 
  -7  -5   4      125.39      129.80      6.59 o 
  -6  -5   4        4.72        6.61      2.10 o 
  -5  -5   4        0.06        1.65      1.30 o 
  -4  -5   4      124.54      121.99      5.01 o 
  -3  -5   4       99.44       88.57      2.53 o 
  -2  -5   4      441.91      450.36      8.69 o 
  -1  -5   4        7.47        6.00      1.26 o 
   0  -5   4       43.48       37.54      1.77 o 
   1  -5   4        9.53        9.50      0.97 o 
   2  -5   4       30.59       34.38      1.28 o 
   3  -5   4      103.20      117.46      3.10 o 
   4  -5   4        4.08        4.08      0.95 o 
   5  -5   4        0.35        0.20      0.80 o 
   6  -5   4        7.57       14.33      1.63 o 
   7  -5   4       55.57       38.35      2.32 o 
   8  -5   4        1.48        6.31      1.34 o 
   9  -5   4        6.32       10.14      2.47 o 
  -9  -4   4        0.33       -0.91      1.89 o 
  -8  -4   4        0.03       -1.13      1.60 o 
  -7  -4   4       17.29       18.16      3.10 o 
  -6  -4   4      134.66      121.78      5.77 o 
  -5  -4   4       30.50       32.34      2.97 o 
  -4  -4   4       81.53       80.03      4.03 o 
  -3  -4   4       32.46       35.29      2.58 o 
  -2  -4   4      161.85      184.49      4.79 o 
  -1  -4   4       27.42       30.69      2.04 o 
   0  -4   4        0.99        1.69      0.87 o 
   1  -4   4      179.13      183.99      3.61 o 
   2  -4   4        3.56        3.17      1.12 o 
   3  -4   4      102.07       96.48      2.73 o 
   4  -4   4       10.34       11.79      1.26 o 
   5  -4   4       28.53       19.68      1.60 o 
   6  -4   4        5.57        1.58      1.00 o 
   7  -4   4       40.80       28.27      2.08 o 
   8  -4   4       48.73       55.53      4.27 o 
   9  -4   4        1.83        6.24      1.97 o 
  10  -4   4        7.67       13.24      2.99 o 
 -10  -3   4        0.97        2.90      2.71 o 
  -9  -3   4        4.45        7.70      2.82 o 
  -8  -3   4       12.18       12.90      3.03 o 
  -7  -3   4      159.74      138.10      6.48 o 
  -6  -3   4       97.07       93.77      5.03 o 
  -5  -3   4       28.51       27.36      2.71 o 
  -4  -3   4        0.52        1.13      0.59 o 
  -3  -3   4        0.01        0.50      0.52 o 
  -2  -3   4      169.96      197.14      4.86 o 
  -1  -3   4      174.08      173.13      4.60 o 
   0  -3   4        0.38        0.69      0.78 o 
   1  -3   4       93.76       97.95      2.45 o 
   2  -3   4     2405.55     2728.00     20.50 o 
   3  -3   4        4.03        5.48      0.91 o 
   4  -3   4       13.08       15.13      1.37 o 
   5  -3   4        9.41       12.36      1.39 o 
   6  -3   4       26.80       36.20      2.10 o 
   7  -3   4      180.13      196.91      4.94 o 
   8  -3   4       10.96        7.56      2.34 o 
   9  -3   4        0.19        2.60      1.73 o 
  10  -3   4        1.76        4.16      1.69 o 
 -10  -2   4        7.70       10.12      3.38 o 
  -9  -2   4       10.07        9.67      2.95 o 
  -8  -2   4        5.31        6.85      2.38 o 
  -7  -2   4      122.78      120.32      6.05 o 
  -6  -2   4       11.61       11.92      2.41 o 
  -5  -2   4       32.88       31.65      2.80 o 
  -4  -2   4        0.00        0.43      0.54 o 
  -3  -2   4       74.09       84.97      2.30 o 
  -2  -2   4     1709.18     1789.80     22.67 o 
  -1  -2   4      105.20      104.98      3.36 o 
   0  -2   4       24.86       24.02      1.76 o 
   1  -2   4      121.01      123.77      2.71 o 
   2  -2   4       33.45       36.16      1.60 o 
   3  -2   4     1595.43     1801.05     17.17 o 
   4  -2   4       35.02       34.81      1.76 o 
   5  -2   4       51.94       42.27      2.02 o 
   6  -2   4        1.99        2.04      0.91 o 
   7  -2   4      120.60      139.66      4.03 o 
   8  -2   4        8.54        6.24      2.38 o 
   9  -2   4       48.79       50.33      4.44 o 
  10  -2   4        2.53        4.94      2.06 o 
 -10  -1   4        4.06        4.94      2.08 o 
  -9  -1   4        2.50        3.95      1.86 o 
  -8  -1   4        0.17        0.93      1.52 o 
  -7  -1   4       10.82       16.13      3.08 o 
  -6  -1   4       46.33       35.46      3.16 o 
  -5  -1   4      292.72      271.73      4.64 o 
  -4  -1   4       25.30       24.67      1.45 o 
  -3  -1   4     2236.51     2289.76     20.46 o 
  -2  -1   4      349.33      379.92      7.13 o 
  -1  -1   4      119.96       98.02      3.21 o 
   0  -1   4       45.22       35.83      1.97 o 
   1  -1   4      163.83      131.83      2.80 o 
   2  -1   4      430.85      437.64      5.92 o 
   3  -1   4      111.78      140.96      3.19 o 
   4  -1   4       87.41       81.13      1.76 o 
   5  -1   4       19.37       14.65      1.34 o 
   6  -1   4       71.09       59.18      2.45 o 
   7  -1   4      970.43      982.45     19.16 o 
   8  -1   4      656.52      696.04     16.37 o 
   9  -1   4        1.82        4.88      2.19 o 
  10  -1   4        1.14        4.51      2.17 o 
 -10   0   4        0.16        2.75      1.97 o 
  -9   0   4        0.87        3.19      1.73 o 
  -8   0   4        0.28        0.67      1.37 o 
  -7   0   4       47.97       38.30      3.73 o 
  -6   0   4        0.13       -1.63      1.08 o 
  -5   0   4        3.21        3.06      0.85 o 
  -4   0   4     2979.16     3028.11     26.51 o 
  -3   0   4      587.14      552.70      9.43 o 
  -2   0   4       49.00       29.39      1.89 o 
  -1   0   4       92.07       82.89      3.06 o 
   0   0   4       32.82       26.70      1.78 o 
   1   0   4      293.64      295.36      4.40 o 
   2   0   4      179.28      188.85      3.51 o 
   3   0   4      208.20      209.74      3.90 o 
   4   0   4       78.09       64.07      1.72 o 
   5   0   4       18.63       15.29      1.33 o 
   6   0   4        3.91        2.50      0.91 o 
   7   0   4       12.81       15.69      3.01 o 
   8   0   4       49.82       52.98      4.49 o 
   9   0   4        2.76        8.87      2.36 o 
  10   0   4        1.73        8.43      2.49 o 
 -10   1   4        0.03        2.71      1.69 o 
  -9   1   4        1.76        3.68      1.84 o 
  -8   1   4        5.72        6.22      2.28 o 
  -7   1   4       12.11       15.11      2.71 o 
  -6   1   4        2.40        0.98      0.78 o 
  -5   1   4      263.81      239.72      4.68 o 
  -4   1   4      288.82      287.40      4.94 o 
  -3   1   4       18.18       22.74      1.95 o 
  -2   1   4      275.24      285.47      6.33 o 
  -1   1   4       15.63       13.05      1.45 o 
   0   1   4        1.97        1.30      0.78 o 
   1   1   4      183.42      179.65      3.31 o 
   2   1   4       61.82       64.59      2.03 o 
   3   1   4        1.85        0.41      0.42 o 
   4   1   4        2.11        2.73      0.60 o 
   5   1   4        8.12        7.89      1.18 o 
   6   1   4        0.24        1.02      1.45 o 
   7   1   4        7.76        7.48      2.41 o 
   8   1   4       43.55       36.94      3.86 o 
   9   1   4        2.59        3.38      2.49 o 
  10   1   4        3.87        5.38      2.95 o 
 -10   2   4        1.41        5.70      2.04 o 
  -9   2   4       14.09       16.56      3.14 o 
  -8   2   4        0.46        1.04      1.37 o 
  -7   2   4        2.82        2.97      1.63 o 
  -6   2   4        6.91        7.91      1.21 o 
  -5   2   4        2.82        1.52      0.78 o 
  -4   2   4        1.62       -0.09      0.54 o 
  -3   2   4       75.82       50.53      1.93 o 
  -2   2   4       70.58       55.30      2.88 o 
  -1   2   4       19.51       14.22      1.69 o 
   0   2   4        5.16        5.14      1.19 o 
   1   2   4        6.73        9.24      0.95 o 
   2   2   4     1488.84     1652.07     18.63 o 
   3   2   4       28.80       32.96      1.33 o 
   4   2   4        1.47        2.98      0.64 o 
   5   2   4       28.99       28.48      1.35 o 
   6   2   4        7.33        9.34      2.30 o 
   7   2   4       50.55       52.59      4.16 o 
   8   2   4        2.18        5.55      2.60 o 
   9   2   4        0.30        0.59      2.28 o 
 -10   3   4        6.74       11.05      2.71 o 
  -9   3   4       15.76       19.01      3.12 o 
  -8   3   4        8.13       10.84      2.47 o 
  -7   3   4       23.70       21.42      1.82 o 
  -6   3   4        9.29        7.76      1.24 o 
  -5   3   4        0.50        0.37      0.67 o 
  -4   3   4        0.05       -0.35      0.56 o 
  -3   3   4        6.05       10.64      1.15 o 
  -2   3   4       23.05       33.40      2.51 o 
  -1   3   4        8.02       10.36      1.65 o 
   0   3   4       25.87       28.27      2.23 o 
   1   3   4      263.68      268.70      4.35 o 
   2   3   4      161.59      179.53      4.54 o 
   3   3   4       33.95       30.06      1.34 o 
   4   3   4        1.55        3.23      0.69 o 
   5   3   4        0.15        0.91      0.80 o 
   6   3   4        3.99        3.49      1.26 o 
   7   3   4       11.17       11.08      2.67 o 
   8   3   4       54.91       43.55      4.23 o 
   9   3   4        7.81       10.01      3.25 o 
 -10   4   4        5.83        8.80      2.30 o 
  -9   4   4        0.90        4.14      1.69 o 
  -8   4   4       38.41       41.40      3.55 o 
  -7   4   4       17.58       19.70      1.89 o 
  -6   4   4        0.67        2.28      0.87 o 
  -5   4   4       41.75       45.87      2.19 o 
  -4   4   4        1.30        0.13      0.61 o 
  -3   4   4       21.67       14.20      1.26 o 
  -2   4   4       84.26       88.11      4.08 o 
  -1   4   4        4.72        7.07      1.52 o 
   0   4   4      239.48      232.76      6.33 o 
   1   4   4       67.40       65.98      2.10 o 
   2   4   4      667.98      696.05      8.40 o 
   3   4   4       12.82       12.48      1.07 o 
   4   4   4        5.28        4.47      0.79 o 
   5   4   4        8.10        9.75      1.56 o 
   6   4   4        0.36        1.13      0.91 o 
   7   4   4       22.39       23.56      3.55 o 
   8   4   4       17.19       19.40      3.62 o 
   9   4   4        0.01       -1.02      1.89 o 
  -8   5   4        7.05        6.37      1.91 o 
  -7   5   4        9.62        8.93      1.45 o 
  -6   5   4        1.84        4.10      1.04 o 
  -5   5   4       23.00       18.71      1.65 o 
  -4   5   4      226.29      257.40      5.03 o 
  -3   5   4      251.45      241.84      4.57 o 
  -2   5   4       80.41       74.72      3.97 o 
  -1   5   4       11.53        7.56      1.71 o 
   0   5   4       14.63       19.12      2.36 o 
   1   5   4      106.53      112.59      2.80 o 
   2   5   4      508.57      482.76      6.71 o 
   3   5   4       57.35       55.32      1.90 o 
   4   5   4        0.33        1.65      0.85 o 
   5   5   4        0.14        1.47      1.02 o 
   6   5   4       16.77       25.64      2.28 o 
   7   5   4        4.02        9.00      1.69 o 
   8   5   4        0.33        2.32      1.95 o 
  -8   6   4       19.66       18.38      2.86 o 
  -7   6   4       17.80       17.15      2.86 o 
  -6   6   4        0.05       -0.67      1.30 o 
  -5   6   4       12.03        9.67      2.30 o 
  -4   6   4        0.86        0.24      1.39 o 
  -3   6   4       92.55       91.56      4.79 o 
  -2   6   4      149.29      169.90      6.31 o 
  -1   6   4        7.00        7.07      1.73 o 
   0   6   4       24.15       22.46      2.41 o 
   1   6   4       13.73       13.74      2.19 o 
   2   6   4        4.85        6.07      1.76 o 
   3   6   4      184.67      168.55      4.57 o 
   4   6   4       43.60       45.15      2.43 o 
   5   6   4        8.40       11.92      1.76 o 
   6   6   4       30.82       30.37      2.32 o 
   7   6   4        2.29        5.92      1.43 o 
   8   6   4        0.34        4.53      2.25 o 
  -8   7   4       60.37       54.58      4.51 o 
  -7   7   4        1.97        2.47      1.80 o 
  -6   7   4        1.19        0.95      1.76 o 
  -5   7   4        1.34        0.65      1.58 o 
  -4   7   4        0.78        0.56      1.41 o 
  -3   7   4      151.61      159.93      6.55 o 
  -2   7   4       18.26       15.63      2.49 o 
  -1   7   4        3.16        3.68      1.67 o 
   0   7   4       71.82       78.68      4.42 o 
   1   7   4      123.98      113.56      5.16 o 
   2   7   4     1983.85     1997.22     28.46 o 
   3   7   4       36.35       24.58      4.18 o 
   4   7   4        0.02        1.30      1.86 o 
   5   7   4       11.28       14.52      3.25 o 
   6   7   4        7.55       15.72      3.27 o 
   7   7   4        2.77        9.73      2.75 o 
  -8   8   4        0.84        3.25      2.12 o 
  -7   8   4        2.43        5.55      2.38 o 
  -6   8   4        4.44        2.08      1.89 o 
  -5   8   4        4.10        5.27      2.19 o 
  -4   8   4        6.36        6.89      2.19 o 
  -3   8   4       20.33       21.00      3.12 o 
  -2   8   4        1.41        0.65      1.43 o 
  -1   8   4       13.78       12.42      2.45 o 
   0   8   4       14.60       16.91      2.67 o 
   1   8   4       51.98       47.19      3.51 o 
   2   8   4       14.60       14.37      2.38 o 
   4   8   4       14.03       20.83      3.99 o 
   5   8   4        0.17        1.71      2.06 o 
   6   8   4        8.47       13.29      3.25 o 
  -7   9   4        3.29        3.23      2.23 o 
  -6   9   4        0.19        0.30      1.71 o 
  -5   9   4        0.90        0.87      1.71 o 
  -4   9   4        1.79        2.77      1.91 o 
  -3   9   4        3.73        2.77      1.82 o 
  -2   9   4        0.25        1.30      1.60 o 
  -1   9   4        0.33       -0.43      1.37 o 
   0   9   4        0.61        1.50      1.52 o 
   1   9   4       25.51       20.53      2.86 o 
   4   9   4        2.69        4.64      2.25 o 
   5   9   4        0.01        3.53      2.17 o 
  -6  10   4        0.03        1.24      2.02 o 
  -5  10   4        1.51        1.73      2.08 o 
  -4  10   4        6.30        7.37      2.43 o 
  -3  10   4       18.62       16.73      2.90 o 
  -2  10   4        0.80        2.71      1.56 o 
  -1  10   4        4.57        9.56      2.30 o 
   0  10   4        1.78        2.80      1.60 o 
   1  10   4        1.40        2.15      1.30 o 
  -4  11   4       17.19       20.14      3.32 o 
  -3  11   4        1.32        4.05      1.80 o 
  -2  11   4        2.49        5.46      2.12 o 
  -1  11   4        0.04        2.47      1.65 o 
   0  11   4        1.50        5.22      1.84 o 
   0 -12   5       44.75       62.64      4.38 o 
   1 -12   5        0.55        1.99      1.17 o 
   2 -12   5        3.37        8.56      2.08 o 
  -3 -11   5        0.00       -0.98      1.63 o 
  -2 -11   5        0.34        1.43      2.04 o 
  -1 -11   5       85.36       84.32      6.48 o 
   0 -11   5        6.96        9.71      2.12 o 
   1 -11   5        0.58        2.02      1.15 o 
   2 -11   5        0.56        3.55      1.41 o 
   3 -11   5        1.86        5.03      1.71 o 
   4 -11   5       22.72       26.16      3.60 o 
  -5 -10   5       16.59       23.84      5.14 o 
  -4 -10   5        2.11        3.77      2.75 o 
  -3 -10   5        2.29        1.41      1.99 o 
  -2 -10   5        3.10        1.93      1.84 o 
  -1 -10   5       58.19       62.57      4.28 o 
   0 -10   5       19.13       17.84      2.71 o 
   1 -10   5        5.82        5.74      1.95 o 
   2 -10   5        3.21        5.07      1.89 o 
   3 -10   5        0.36        1.78      1.30 o 
   4 -10   5        0.25        2.32      1.45 o 
   5 -10   5        3.27        3.19      2.25 o 
   6 -10   5        0.47        0.11      1.84 o 
  -6  -9   5        2.35        5.31      3.19 o 
  -5  -9   5       13.62       16.04      4.05 o 
  -4  -9   5        0.01       -0.48      1.86 o 
  -3  -9   5        2.22        4.27      2.30 o 
  -2  -9   5        0.38        1.65      1.80 o 
  -1  -9   5       55.59       64.43      3.18 o 
   0  -9   5      308.20      318.76      7.16 o 
   1  -9   5      272.83      258.47      8.63 o 
   2  -9   5       31.89       41.94      3.58 o 
   3  -9   5        5.25        3.68      1.76 o 
   4  -9   5        0.33        0.69      1.28 o 
   5  -9   5       18.46       20.77      3.45 o 
   6  -9   5        0.10        1.82      1.91 o 
   7  -9   5        1.17        2.30      2.04 o 
  -4  -8   5        2.76        1.80      1.86 o 
  -3  -8   5        1.44       -0.17      1.21 o 
  -2  -8   5        1.19        2.28      1.06 o 
  -1  -8   5       52.75       51.68      2.75 o 
   0  -8   5      332.05      330.98     29.83 o 
   1  -8   5        6.88        6.05      1.93 o 
   2  -8   5       51.34       37.87      3.47 o 
   3  -8   5        0.95        3.49      1.82 o 
   4  -8   5       74.17       75.50      4.88 o 
   5  -8   5       16.47       13.68      2.75 o 
   6  -8   5        0.64        3.47      1.95 o 
   7  -8   5        0.94       -0.80      1.52 o 
   8  -8   5        0.02        0.13      1.91 o 
  -8  -7   5        3.04        4.90      2.49 o 
  -7  -7   5        0.16       -0.07      1.43 o 
  -6  -7   5        0.12        2.19      1.45 o 
  -5  -7   5        6.98        8.45      2.15 o 
  -4  -7   5        0.78        0.04      1.04 o 
  -3  -7   5        3.67        3.14      1.19 o 
  -2  -7   5        3.01        5.04      0.90 o 
  -1  -7   5       11.28       13.53      3.25 o 
   0  -7   5        5.20        5.13      1.37 o 
   1  -7   5        5.40        7.70      1.85 o 
   2  -7   5        4.91        0.65      1.41 o 
   3  -7   5        4.24        5.27      1.80 o 
   4  -7   5        1.27       -0.56      1.26 o 
   5  -7   5        5.19       10.40      2.38 o 
   6  -7   5        5.84        7.61      2.43 o 
   7  -7   5       39.06       27.55      3.58 o 
   8  -7   5       13.66       12.90      2.88 o 
  -8  -6   5        3.09        7.35      2.73 o 
  -7  -6   5        0.05        0.87      1.56 o 
  -6  -6   5       11.64       11.81      2.58 o 
  -5  -6   5       60.68       58.59      4.05 o 
  -4  -6   5       16.94       16.76      2.51 o 
  -3  -6   5        4.94        5.39      0.97 o 
  -2  -6   5        6.69        6.48      1.47 o 
  -1  -6   5       20.12       18.51      2.04 o 
   0  -6   5       18.46       21.58      1.54 o 
   1  -6   5        0.00        0.92      0.98 o 
   2  -6   5       88.99       77.19      4.14 o 
   3  -6   5        3.41        7.85      1.17 o 
   4  -6   5        0.43        0.13      0.72 o 
   5  -6   5       14.45        9.23      1.39 o 
   6  -6   5       65.75       72.48      3.08 o 
   7  -6   5        1.20        1.21      0.93 o 
   8  -6   5        1.10        2.86      1.13 o 
   9  -6   5        5.37       14.39      2.38 o 
  -9  -5   5        1.73        3.92      2.56 o 
  -8  -5   5        0.10        1.17      1.71 o 
  -7  -5   5        9.90       10.34      2.67 o 
  -6  -5   5      130.38      119.07      6.00 o 
  -5  -5   5       38.32       40.69      3.45 o 
  -4  -5   5       26.34       24.26      2.54 o 
  -3  -5   5        0.31        0.74      0.72 o 
  -2  -5   5        9.35        8.41      1.50 o 
  -1  -5   5        5.59        9.41      1.63 o 
   0  -5   5        4.71        6.52      1.43 o 
   1  -5   5        1.83        2.64      1.06 o 
   2  -5   5       43.46       49.64      2.04 o 
   3  -5   5       23.60       18.19      1.45 o 
   4  -5   5       43.71       49.01      2.25 o 
   5  -5   5       21.41       14.61      1.60 o 
   6  -5   5        0.53        2.30      1.06 o 
   7  -5   5        5.36        9.30      1.52 o 
   8  -5   5        1.49        0.56      0.82 o 
   9  -5   5        3.80        7.76      2.10 o 
  -9  -4   5        0.75        0.13      2.02 o 
  -8  -4   5       12.23       16.06      3.36 o 
  -7  -4   5        4.01        7.20      2.43 o 
  -6  -4   5       79.64       66.39      4.51 o 
  -5  -4   5       19.26       19.05      2.80 o 
  -4  -4   5       35.59       39.19      3.03 o 
  -3  -4   5       29.37       36.18      1.71 o 
  -2  -4   5       19.09       27.94      2.15 o 
  -1  -4   5        1.37        2.10      1.02 o 
   0  -4   5      266.76      290.57      7.17 o 
   1  -4   5      766.99      857.81     14.54 o 
   2  -4   5       48.88       46.86      1.97 o 
   3  -4   5       26.88       39.39      1.89 o 
   4  -4   5        3.51        1.60      0.82 o 
   5  -4   5       10.17       16.93      1.67 o 
   6  -4   5       23.32       31.93      2.08 o 
   7  -4   5        1.53        4.23      1.24 o 
   8  -4   5        0.24        4.66      1.82 o 
   9  -4   5        2.37        4.66      1.76 o 
  -9  -3   5        0.08       -1.28      1.97 o 
  -8  -3   5       12.20       10.27      2.88 o 
  -7  -3   5       42.64       37.76      3.62 o 
  -6  -3   5      439.32      426.63     11.42 o 
  -5  -3   5        0.26        0.61      1.13 o 
  -4  -3   5        2.51        2.34      0.74 o 
  -3  -3   5        1.23        3.51      1.02 o 
  -2  -3   5        0.27        0.54      0.78 o 
  -1  -3   5      381.72      379.40      7.98 o 
   0  -3   5      564.74      617.90     11.10 o 
   1  -3   5       21.33       16.76      1.84 o 
   2  -3   5      341.86      334.71      7.77 o 
   3  -3   5       25.01       23.71      1.52 o 
   4  -3   5        0.39        0.72      0.65 o 
   5  -3   5      118.97       96.87      3.19 o 
   6  -3   5        0.62       -0.63      0.89 o 
   7  -3   5        0.05        2.80      1.19 o 
   8  -3   5        2.36        6.05      2.04 o 
   9  -3   5        0.83        1.91      1.54 o 
 -10  -2   5        2.16        4.27      2.75 o 
  -9  -2   5        5.72        7.26      2.97 o 
  -8  -2   5        0.00        1.39      1.73 o 
  -7  -2   5      120.55      114.34      6.00 o 
  -6  -2   5       54.26       45.87      3.84 o 
  -5  -2   5       20.94       14.61      2.41 o 
  -4  -2   5       92.56       83.56      2.56 o 
  -3  -2   5       30.24       23.24      1.82 o 
  -2  -2   5      209.87      223.81      5.59 o 
  -1  -2   5        4.94        7.91      1.32 o 
   0  -2   5       37.96       30.15      2.15 o 
   1  -2   5        0.23        0.07      0.54 o 
   2  -2   5       41.56       33.01      1.71 o 
   3  -2   5      252.81      256.65      4.79 o 
   4  -2   5        6.02        9.13      1.17 o 
   5  -2   5       20.12       22.07      1.58 o 
   6  -2   5       79.78       87.87      3.21 o 
   7  -2   5      494.56      455.18      7.93 o 
   8  -2   5       46.95       37.63      3.75 o 
   9  -2   5        0.00        1.56      1.52 o 
  10  -2   5        0.09        7.26      2.04 o 
 -10  -1   5        3.15        7.59      2.17 o 
  -9  -1   5        0.88        1.82      1.58 o 
  -8  -1   5        2.41        3.47      1.82 o 
  -7  -1   5        7.75        8.63      2.41 o 
  -6  -1   5      400.52      364.35     10.21 o 
  -5  -1   5      615.17      624.81      8.35 o 
  -4  -1   5      428.67      408.62      8.09 o 
  -3  -1   5      230.14      225.34      5.64 o 
  -2  -1   5      264.09      313.59      6.89 o 
  -1  -1   5      355.60      365.39      7.61 o 
   0  -1   5        0.01        0.30      0.74 o 
   1  -1   5      161.49      154.61      3.33 o 
   2  -1   5      203.02      185.50      3.81 o 
   3  -1   5      146.12      160.10      3.68 o 
   4  -1   5       12.15       14.39      1.39 o 
   5  -1   5       52.34       44.02      2.15 o 
   6  -1   5      419.05      425.74      7.22 o 
   7  -1   5        0.18        1.04      1.97 o 
   8  -1   5       51.90       55.34      4.55 o 
   9  -1   5        0.58        0.09      1.37 o 
  10  -1   5        2.51        6.29      2.04 o 
 -10   0   5        0.24        3.88      1.76 o 
  -9   0   5        1.71        5.16      1.99 o 
  -8   0   5        2.43        5.98      2.08 o 
  -7   0   5       25.07       20.35      3.16 o 
  -6   0   5        0.57        2.41      1.69 o 
  -5   0   5      136.84      135.93      3.53 o 
  -4   0   5      777.38      802.04      9.75 o 
  -3   0   5        0.79        2.51      1.08 o 
  -2   0   5      515.28      591.17     10.51 o 
  -1   0   5     1215.70     1255.57     18.10 o 
   0   0   5       10.16        9.04      1.45 o 
   1   0   5        1.89        2.87      0.70 o 
   2   0   5       20.15       18.85      1.26 o 
   3   0   5       26.81       28.84      1.62 o 
   4   0   5      322.87      305.70      5.39 o 
   5   0   5       24.02       22.03      1.59 o 
   6   0   5        0.51        2.46      1.16 o 
   7   0   5      154.37      159.71      7.20 o 
   8   0   5        0.21        1.78      1.97 o 
   9   0   5        0.20        0.98      1.65 o 
 -10   1   5        0.10        2.45      1.54 o 
  -9   1   5        2.50        2.62      1.45 o 
  -8   1   5        0.48        0.85      1.41 o 
  -7   1   5       25.10       23.35      3.34 o 
  -6   1   5        0.51       -0.87      0.78 o 
  -5   1   5       93.41       85.40      2.90 o 
  -4   1   5        0.00        1.19      0.82 o 
  -3   1   5        1.28        0.91      0.89 o 
  -2   1   5      678.72      681.50     11.90 o 
  -1   1   5        7.24       15.24      1.80 o 
   0   1   5       71.94       68.32      3.19 o 
   1   1   5      655.91      716.03      8.54 o 
   2   1   5       12.93       14.41      1.26 o 
   3   1   5      759.73      816.88      9.78 o 
   4   1   5        3.77        6.00      1.02 o 
   5   1   5       12.35       13.45      1.41 o 
   6   1   5        7.64        6.46      1.97 o 
   7   1   5        7.43        9.62      2.60 o 
   8   1   5      318.32      302.25     10.71 o 
   9   1   5        4.06        5.01      2.82 o 
 -10   2   5        7.14       13.40      2.90 o 
  -9   2   5        0.17        2.28      1.39 o 
  -8   2   5        0.06        2.47      1.41 o 
  -7   2   5        4.64        3.01      1.76 o 
  -6   2   5        4.05        3.73      1.13 o 
  -5   2   5       42.48       38.30      2.04 o 
  -4   2   5        3.83        5.07      0.98 o 
  -3   2   5      136.91      157.48      5.25 o 
  -2   2   5       72.48       82.02      3.77 o 
  -1   2   5        1.99        0.63      1.00 o 
   0   2   5      634.07      676.10     11.99 o 
   1   2   5       49.31       56.23      2.56 o 
   2   2   5       13.12       16.87      1.29 o 
   3   2   5       80.24       72.55      2.42 o 
   4   2   5       10.40       11.74      1.54 o 
   5   2   5        0.00        0.24      0.86 o 
   6   2   5        1.65        1.34      1.43 o 
   7   2   5       60.46       53.47      4.31 o 
   8   2   5      119.93      130.01      7.09 o 
   9   2   5        0.22        0.17      2.17 o 
  -9   3   5       10.73       11.38      2.43 o 
  -8   3   5        3.23        4.12      1.65 o 
  -7   3   5        3.84        5.83      1.28 o 
  -6   3   5        1.98        2.32      1.04 o 
  -5   3   5        0.44        1.02      0.82 o 
  -4   3   5       28.98       30.28      1.78 o 
  -3   3   5       53.77       43.09      3.03 o 
  -2   3   5       60.18       61.58      3.38 o 
  -1   3   5       21.40       14.61      1.99 o 
   0   3   5        2.94        3.47      1.37 o 
   1   3   5      188.51      216.19      4.16 o 
   2   3   5       32.45       30.17      1.65 o 
   3   3   5       17.86       16.37      1.29 o 
   4   3   5        5.26       13.94      5.83 o 
   5   3   5        0.03        0.15      0.87 o 
   6   3   5       48.04       42.10      3.55 o 
   7   3   5        9.99        6.07      2.32 o 
   8   3   5       19.64       28.81      4.27 o 
   9   3   5        1.87        1.37      2.32 o 
  -9   4   5        0.00        2.47      1.11 o 
  -8   4   5        0.84        1.56      1.41 o 
  -7   4   5        3.40        2.82      1.04 o 
  -6   4   5        5.37        7.41      1.34 o 
  -5   4   5      113.55      109.31      3.51 o 
  -4   4   5       33.78       33.62      1.91 o 
  -3   4   5       49.52       46.97      3.29 o 
  -2   4   5       41.96       35.94      2.82 o 
  -1   4   5       24.95       21.18      2.25 o 
   0   4   5        6.23        5.14      1.47 o 
   1   4   5       40.48       30.01      1.58 o 
   2   4   5        2.63        3.47      0.86 o 
   3   4   5       67.96       65.96      2.42 o 
   4   4   5        0.32        1.32      0.67 o 
   5   4   5       17.08       19.70      1.84 o 
   6   4   5        9.09        8.43      2.32 o 
   7   4   5       14.52       19.23      3.32 o 
   8   4   5       60.20       57.59      4.86 o 
  -7   5   5        2.22        2.43      1.71 o 
  -6   5   5        0.44        1.02      0.89 o 
  -5   5   5        1.11        1.56      0.91 o 
  -4   5   5       90.70       78.49      2.86 o 
  -3   5   5       11.46        9.75      1.30 o 
  -2   5   5       31.11       31.21      2.95 o 
  -1   5   5       53.04       44.28      3.21 o 
   0   5   5        1.87        4.57      1.54 o 
   1   5   5       20.12       24.95      1.48 o 
   2   5   5        1.27        1.06      0.75 o 
   3   5   5        4.13        4.15      1.89 o 
   4   5   5        7.49       10.30      1.54 o 
   5   5   5       13.32       13.72      1.78 o 
   6   5   5        1.80        3.49      1.06 o 
   7   5   5        2.40        0.95      1.50 o 
   8   5   5        0.00        0.76      1.78 o 
  -8   6   5        0.00        0.39      1.47 o 
  -7   6   5       35.22       33.21      3.47 o 
  -6   6   5        1.16        1.08      1.65 o 
  -5   6   5        0.02        0.37      1.41 o 
  -4   6   5        2.63        2.84      1.73 o 
  -3   6   5        3.03        3.36      1.71 o 
  -2   6   5        4.30        4.42      1.78 o 
  -1   6   5        2.27        4.01      1.71 o 
   0   6   5       46.24       54.56      3.68 o 
   1   6   5      296.07      252.64      7.63 o 
   2   6   5      100.94       97.87      4.68 o 
   3   6   5      106.89       86.42      4.29 o 
   4   6   5        0.89        3.19      1.69 o 
   5   6   5        1.30        0.95      0.87 o 
   6   6   5        0.06        2.51      0.93 o 
   7   6   5        1.22        1.97      1.41 o 
  -8   7   5        1.28        2.38      1.89 o 
  -7   7   5        7.78        9.49      2.60 o 
  -6   7   5        0.44        0.93      1.65 o 
  -5   7   5       14.18       16.39      2.93 o 
  -4   7   5        5.39        4.83      2.04 o 
  -3   7   5       55.84       57.85      4.27 o 
  -2   7   5        1.02        0.33      1.52 o 
  -1   7   5        7.23        8.04      2.25 o 
   0   7   5      107.85      113.97      5.55 o 
   1   7   5        5.25       10.88      2.51 o 
   2   7   5       45.60       45.17      3.53 o 
   5   7   5        0.01        1.28      1.54 o 
   6   7   5        0.01        2.93      1.60 o 
  -7   8   5       16.18       16.82      3.29 o 
  -6   8   5        0.28        1.76      2.02 o 
  -5   8   5        0.45        0.78      1.67 o 
  -4   8   5        0.59        0.67      1.78 o 
  -3   8   5       10.67       12.44      2.64 o 
  -2   8   5       32.12       32.32      3.40 o 
  -1   8   5        0.25       -1.17      1.56 o 
   0   8   5        0.06       -1.79      1.19 o 
   1   8   5       56.39       58.89      4.12 o 
   2   8   5      167.27      135.28      5.90 o 
   5   8   5        0.64        3.68      1.99 o 
   6   8   5        4.81       12.92      3.27 o 
  -6   9   5        3.36        3.03      2.32 o 
  -5   9   5        3.79        6.37      2.58 o 
  -4   9   5        8.32        5.90      2.36 o 
  -3   9   5       13.08       15.78      2.99 o 
  -2   9   5       29.50       30.43      3.49 o 
  -1   9   5        1.08        0.00      1.43 o 
   0   9   5        5.91        6.09      2.06 o 
   1   9   5        0.02        2.93      1.54 o 
  -5  10   5        0.45        0.02      2.10 o 
  -4  10   5        2.07        6.44      2.08 o 
  -3  10   5        8.64       14.72      2.99 o 
  -2  10   5        1.35        3.12      1.67 o 
  -1  10   5        0.17       -0.11      1.43 o 
   0  10   5        1.21        3.01      1.82 o 
   1  10   5        0.00        4.94      1.69 o 
  -3  11   5        0.62        5.51      2.10 o 
  -2  11   5        3.74        7.04      2.19 o 
  -1  11   5        0.76        5.22      1.91 o 
   0  11   5        3.38       10.62      2.43 o 
  -3 -11   6        0.00       -0.33      1.80 o 
  -2 -11   6        0.74        1.30      1.78 o 
   0 -11   6       23.88       32.86      3.25 o 
   1 -11   6        0.23        1.86      1.39 o 
   2 -11   6        0.88        5.48      1.80 o 
   3 -11   6        0.15        1.00      1.21 o 
   4 -11   6        0.01        4.42      1.71 o 
  -4 -10   6        4.08        7.78      3.29 o 
  -3 -10   6        2.14        3.81      2.54 o 
  -2 -10   6        0.11       -1.08      1.39 o 
  -1 -10   6       23.56       23.17      3.01 o 
   0 -10   6        1.71        4.68      1.73 o 
   1 -10   6       10.94       15.82      2.75 o 
   2 -10   6       10.09       17.75      2.86 o 
   3 -10   6        2.01        2.56      1.39 o 
   4 -10   6       20.43       15.87      3.01 o 
   5 -10   6        2.26        4.03      2.45 o 
  -6  -9   6        4.08        2.43      3.06 o 
  -5  -9   6       17.62       21.52      4.57 o 
  -4  -9   6        0.52        1.86      2.04 o 
  -3  -9   6        0.92        1.65      2.02 o 
  -2  -9   6        6.80        9.17      2.82 o 
  -1  -9   6      126.18      122.85      5.08 o 
   0  -9   6      191.72      201.65      7.63 o 
   1  -9   6       55.91       56.70      4.12 o 
   2  -9   6        0.87        0.63      1.43 o 
   3  -9   6        3.69        7.33      2.19 o 
   4  -9   6        0.27        0.02      1.26 o 
   5  -9   6       12.64        7.43      2.58 o 
   6  -9   6        0.82        1.54      2.04 o 
  -3  -8   6        0.00        0.20      1.41 o 
  -2  -8   6       18.27       22.86      2.06 o 
  -1  -8   6      135.37      136.15      4.52 o 
   0  -8   6      599.95      642.98     14.05 o 
   1  -8   6       20.28       24.88      3.19 o 
   2  -8   6        0.01       -0.37      1.15 o 
   3  -8   6        0.49        2.25      1.65 o 
   4  -8   6        5.43        6.24      2.25 o 
   5  -8   6       12.32        9.08      2.54 o 
   6  -8   6        0.27       -0.43      1.65 o 
   7  -8   6        0.27        0.89      1.82 o 
  -7  -7   6        0.01        1.39      1.76 o 
  -6  -7   6        0.36        1.93      1.56 o 
  -5  -7   6       12.22       12.51      2.56 o 
  -4  -7   6        1.49        1.19      1.30 o 
  -3  -7   6        4.84        3.95      1.60 o 
  -2  -7   6        0.83        1.67      1.11 o 
  -1  -7   6       20.72       24.77      1.99 o 
   0  -7   6      459.46      463.57      8.20 o 
   1  -7   6       71.85       73.74      4.34 o 
   2  -7   6        8.28        4.57      1.73 o 
   3  -7   6        4.22        7.30      2.04 o 
   4  -7   6        9.00        4.10      1.82 o 
   5  -7   6       63.27       44.54      3.92 o 
   6  -7   6        0.43        0.07      1.52 o 
   7  -7   6        6.13        6.76      2.38 o 
   8  -7   6        1.25        1.26      1.91 o 
  -8  -6   6        0.23        1.11      1.78 o 
  -7  -6   6        4.25        3.95      1.97 o 
  -6  -6   6        5.83        7.46      2.43 o 
  -5  -6   6        1.88        0.93      1.39 o 
  -4  -6   6        1.27        1.95      1.37 o 
  -3  -6   6        6.37        6.82      1.31 o 
  -2  -6   6        0.67        1.89      1.26 o 
  -1  -6   6       34.82       29.18      2.58 o 
   0  -6   6      144.24      148.79      4.13 o 
   1  -6   6        0.08        1.28      1.24 o 
   2  -6   6       46.68       51.68      3.55 o 
   3  -6   6        0.42        0.28      0.80 o 
   4  -6   6        8.21       13.42      1.52 o 
   5  -6   6       54.20       51.74      2.60 o 
   6  -6   6       62.20       42.77      2.47 o 
   7  -6   6        9.98       13.50      1.86 o 
   8  -6   6        2.94        5.27      1.34 o 
  -8  -5   6        0.97        1.21      1.73 o 
  -7  -5   6        0.24        1.69      1.78 o 
  -6  -5   6       11.69       11.62      2.73 o 
  -5  -5   6       20.29       22.69      3.03 o 
  -4  -5   6       10.16        9.30      2.15 o 
  -3  -5   6       17.21       19.81      2.06 o 
  -2  -5   6       10.61       10.69      1.76 o 
  -1  -5   6       18.11       15.24      2.12 o 
   0  -5   6       15.79       18.29      2.36 o 
   1  -5   6        0.32        0.59      1.08 o 
   2  -5   6        0.82       -0.04      0.98 o 
   3  -5   6        1.25        2.06      0.87 o 
   4  -5   6        1.63        2.77      0.98 o 
   5  -5   6       22.72       27.07      1.91 o 
   6  -5   6        9.61        7.72      1.47 o 
   7  -5   6        2.49        3.92      1.26 o 
   8  -5   6        0.17        2.38      1.08 o 
   9  -5   6       39.19       49.18      4.18 o 
  -9  -4   6        0.01       -0.37      2.12 o 
  -8  -4   6        0.04        1.34      1.86 o 
  -7  -4   6        5.88        5.42      2.17 o 
  -6  -4   6       14.63       14.35      2.88 o 
  -5  -4   6        5.26        7.76      2.17 o 
  -4  -4   6        5.57        5.20      1.78 o 
  -3  -4   6        6.73        7.70      1.43 o 
  -2  -4   6        5.60        6.11      1.32 o 
  -1  -4   6       95.74      101.94      4.27 o 
   0  -4   6       94.20       89.48      4.14 o 
   1  -4   6      245.61      285.15      7.67 o 
   2  -4   6       22.03       20.57      1.54 o 
   3  -4   6        0.02        0.17      0.63 o 
   4  -4   6        9.98       17.45      1.58 o 
   5  -4   6        0.96       -0.11      0.80 o 
   6  -4   6        2.90        0.82      0.91 o 
   7  -4   6        0.30        0.35      0.89 o 
   8  -4   6        0.31        2.51      1.34 o 
   9  -4   6        2.23        8.04      2.36 o 
  -9  -3   6        2.49        3.19      2.51 o 
  -8  -3   6        2.24        5.48      2.43 o 
  -7  -3   6        2.09        3.62      1.89 o 
  -6  -3   6       78.37       80.53      5.03 o 
  -5  -3   6       21.67       20.66      2.93 o 
  -4  -3   6        1.34        2.04      0.82 o 
  -3  -3   6       91.59       83.26      3.58 o 
  -2  -3   6        0.79        0.22      0.69 o 
  -1  -3   6      220.68      215.35      6.09 o 
   0  -3   6      544.40      567.29     11.18 o 
   1  -3   6        0.06        0.11      0.95 o 
   2  -3   6        1.26        1.67      0.76 o 
   3  -3   6        4.66        2.84      0.89 o 
   4  -3   6       44.89       40.19      2.12 o 
   5  -3   6        3.20        5.29      1.26 o 
   6  -3   6       52.46       59.24      2.80 o 
   7  -3   6        0.01        2.23      1.11 o 
   8  -3   6        8.50       15.91      2.93 o 
   9  -3   6        3.38        8.91      2.56 o 
  -9  -2   6        0.12        0.13      1.71 o 
  -8  -2   6        0.13       -0.39      1.56 o 
  -7  -2   6        0.02        0.95      1.65 o 
  -6  -2   6      187.01      169.72      7.15 o 
  -5  -2   6        0.93        2.90      1.52 o 
  -4  -2   6       16.84       13.89      1.39 o 
  -3  -2   6       28.07       25.53      2.15 o 
  -2  -2   6       99.19       92.06      3.81 o 
  -1  -2   6       43.38       47.58      2.80 o 
   0  -2   6        9.98        9.45      1.60 o 
   1  -2   6      123.16      121.71      4.60 o 
   2  -2   6       62.75       53.84      2.23 o 
   3  -2   6        0.00        0.20      0.61 o 
   4  -2   6       42.46       52.74      2.38 o 
   5  -2   6      310.48      284.80      5.87 o 
   6  -2   6       77.73       67.37      3.01 o 
   7  -2   6      144.05      174.15      4.88 o 
   8  -2   6        3.63        5.66      2.17 o 
   9  -2   6        2.52        8.56      2.25 o 
  -9  -1   6        0.35        3.84      1.65 o 
  -8  -1   6       12.37       15.17      3.03 o 
  -7  -1   6       24.99       30.15      3.77 o 
  -6  -1   6      292.36      290.61      9.39 o 
  -5  -1   6       36.78       30.00      1.86 o 
  -4  -1   6       76.62       76.34      2.67 o 
  -3  -1   6        4.34        4.31      1.28 o 
  -2  -1   6       13.14       18.68      1.89 o 
  -1  -1   6       20.30       15.95      1.80 o 
   0  -1   6      114.61      107.99      4.23 o 
   1  -1   6        0.66        0.59      0.59 o 
   2  -1   6       79.09       78.37      2.61 o 
   3  -1   6       66.08       77.35      2.71 o 
   4  -1   6       13.17       11.98      1.90 o 
   5  -1   6      163.99      158.43     16.05 o 
   6  -1   6      417.80      372.90     12.05 o 
   7  -1   6        2.89        5.90      2.32 o 
   8  -1   6       24.40       36.05      3.71 o 
   9  -1   6        0.12        3.47      1.76 o 
  -9   0   6        1.75        2.71      1.56 o 
  -8   0   6        0.96        1.00      1.41 o 
  -7   0   6        1.35        3.92      2.02 o 
  -6   0   6     1341.72     1329.16     23.04 o 
  -5   0   6      265.17      236.42      5.03 o 
  -4   0   6       37.35       33.34      1.89 o 
  -3   0   6       14.22       15.04      1.93 o 
  -2   0   6       12.73        9.69      1.67 o 
  -1   0   6      452.59      463.20      9.67 o 
   0   0   6       28.14       37.72      2.64 o 
   1   0   6       53.43       55.73      2.17 o 
   2   0   6       90.35       74.59      2.54 o 
   3   0   6        8.20        8.54      1.16 o 
   4   0   6      156.18      155.80      4.00 o 
   5   0   6       81.62       71.09      2.81 o 
   6   0   6       12.88        8.60      1.51 o 
   7   0   6       42.64       45.93      4.05 o 
   8   0   6       28.11       20.81      3.68 o 
   9   0   6        4.37        2.41      2.43 o 
  -9   1   6        0.77        2.75      1.47 o 
  -8   1   6        4.00        7.96      2.49 o 
  -7   1   6        9.40        5.87      2.17 o 
  -6   1   6       18.98       19.44      2.08 o 
  -5   1   6       66.30       56.14      2.54 o 
  -4   1   6        3.49        6.13      1.06 o 
  -3   1   6        2.19        1.97      1.24 o 
  -2   1   6       45.06       42.27      2.82 o 
  -1   1   6        0.34        1.58      1.19 o 
   0   1   6       23.50       31.65      2.49 o 
   1   1   6      364.75      392.46     12.13 o 
   2   1   6        2.45        2.05      0.77 o 
   3   1   6      221.89      217.95      6.65 o 
   4   1   6       70.84       72.52      2.73 o 
   5   1   6        0.02       -0.94      0.70 o 
   6   1   6       23.47       22.56      3.21 o 
   7   1   6        6.77        7.89      2.58 o 
   8   1   6       23.86       23.28      3.84 o 
   9   1   6       22.93       25.90      4.29 o 
  -9   2   6        2.97        6.52      1.97 o 
  -8   2   6        0.72        2.73      1.47 o 
  -7   2   6        1.40        0.95      1.39 o 
  -6   2   6      200.64      201.96      6.85 o 
  -5   2   6       14.03       15.48      1.65 o 
  -4   2   6       29.05       25.84      1.73 o 
  -3   2   6        1.34        1.00      1.13 o 
  -2   2   6       19.13       19.68      2.17 o 
  -1   2   6      113.58      152.66      5.44 o 
   0   2   6      677.05      694.52     12.94 o 
   1   2   6       22.90       29.07      1.70 o 
   2   2   6        0.52        1.12      0.69 o 
   3   2   6       22.96       20.53      1.53 o 
   4   2   6       24.12       21.78      1.66 o 
   5   2   6        2.90        2.69      1.02 o 
   6   2   6       11.97       11.86      2.56 o 
   7   2   6        2.63        1.32      1.86 o 
   8   2   6       78.69       86.21      5.94 o 
   9   2   6        0.12        0.22      2.17 o 
  -9   3   6        1.65        5.94      2.04 o 
  -8   3   6        6.58        8.45      2.12 o 
  -7   3   6        1.06        1.06      1.00 o 
  -6   3   6       17.97       23.69      2.04 o 
  -5   3   6       29.40       28.01      1.91 o 
  -4   3   6       11.71       13.40      1.52 o 
  -3   3   6        7.71        9.86      1.93 o 
  -2   3   6        1.59        0.17      1.11 o 
  -1   3   6        0.96        0.22      1.15 o 
   0   3   6       54.21       51.05      3.27 o 
   1   3   6        8.96        6.12      1.04 o 
   2   3   6       25.05       28.36      1.73 o 
   3   3   6       13.98       10.39      1.34 o 
   4   3   6       98.44       84.41      3.00 o 
   5   3   6       15.11       14.52      2.58 o 
   6   3   6       14.65        7.48      2.19 o 
   7   3   6       62.32       64.25      4.88 o 
   8   3   6        0.07        0.95      2.06 o 
  -9   4   6        0.68        3.45      1.58 o 
  -8   4   6        0.64        3.55      1.52 o 
  -7   4   6        1.28        2.90      1.11 o 
  -6   4   6        0.39        0.28      0.89 o 
  -5   4   6       72.01       70.90      2.95 o 
  -4   4   6       16.51       18.14      1.65 o 
  -3   4   6        0.95        0.56      1.30 o 
  -2   4   6        1.15        2.80      1.52 o 
  -1   4   6       12.69        5.70      1.67 o 
   0   4   6       12.68        9.80      1.93 o 
   1   4   6       16.80       16.82      1.47 o 
   2   4   6        8.19       11.68      2.14 o 
   3   4   6       41.85       42.33      2.14 o 
   4   4   6        0.01        0.35      0.85 o 
   5   4   6       20.24       17.80      2.75 o 
   6   4   6       39.01       30.50      3.29 o 
   7   4   6        0.45        1.76      1.89 o 
   8   4   6       57.65       56.29      4.83 o 
  -7   5   6        3.31        3.49      1.80 o 
  -6   5   6       27.10       25.38      3.01 o 
  -5   5   6       18.25       19.73      1.73 o 
  -4   5   6       20.21       24.41      1.80 o 
  -3   5   6        9.69       12.07      2.49 o 
  -2   5   6        3.29        1.76      1.43 o 
  -1   5   6       19.47       23.35      2.90 o 
   0   5   6       50.99       51.59      3.53 o 
   1   5   6       47.73       37.74      3.06 o 
   2   5   6        1.68        4.69      1.22 o 
   3   5   6        0.63        1.19      0.91 o 
   4   5   6       33.00       31.54      2.80 o 
   5   5   6        1.78        3.23      1.60 o 
   6   5   6        2.53        1.15      1.34 o 
   7   5   6        4.38        6.74      2.30 o 
  -8   6   6        0.15        0.87      1.54 o 
  -7   6   6        7.66       10.32      2.64 o 
  -6   6   6        0.30        1.08      1.65 o 
  -5   6   6        0.42       -0.89      1.52 o 
  -4   6   6        5.27        4.25      1.91 o 
  -3   6   6        0.04        0.09      1.45 o 
  -2   6   6       40.14       40.45      3.62 o 
  -1   6   6       36.11       33.99      3.27 o 
   0   6   6        1.82        3.34      1.73 o 
   1   6   6      370.35      367.63      9.93 o 
   2   6   6       30.00       23.02      2.73 o 
   3   6   6        0.98        2.82      1.63 o 
  -7   7   6       10.40       12.96      2.95 o 
  -6   7   6        2.44        3.34      2.08 o 
  -5   7   6        1.73        1.80      1.67 o 
  -4   7   6        0.00        0.43      1.56 o 
  -3   7   6        2.03        3.06      1.89 o 
  -2   7   6       58.21       49.23      4.14 o 
  -1   7   6       44.13       45.89      3.90 o 
   0   7   6      179.74      197.23      7.59 o 
   1   7   6       10.95       10.25      2.45 o 
   2   7   6       31.55       38.19      3.38 o 
  -7   8   6        2.45        1.21      1.97 o 
  -6   8   6       17.72       15.00      3.16 o 
  -5   8   6        2.05        1.47      1.95 o 
  -4   8   6        2.95        2.64      2.10 o 
  -3   8   6        0.42        2.06      1.65 o 
  -2   8   6        6.34        3.79      2.04 o 
  -1   8   6       25.71       29.83      3.40 o 
   0   8   6       15.23       10.79      2.67 o 
   1   8   6        7.69       11.75      2.41 o 
   2   8   6       96.28       90.11      5.07 o 
  -5   9   6        1.92        2.49      2.32 o 
  -4   9   6        4.75        4.79      2.54 o 
  -3   9   6        0.01        0.50      1.50 o 
  -2   9   6       22.56       23.19      3.38 o 
  -1   9   6        1.26        0.59      1.65 o 
   0   9   6        0.08        2.82      1.71 o 
   1   9   6        2.00        4.73      1.95 o 
  -4  10   6        0.20        3.86      1.65 o 
  -3  10   6        2.08        5.01      1.95 o 
  -2  10   6        3.09        4.16      1.99 o 
  -1  10   6        0.89        2.43      1.47 o 
   0  10   6        0.78        4.99      1.93 o 
   1  10   6        0.06        3.60      1.47 o 
   0 -11   7        0.98        3.34      1.56 o 
   1 -11   7        2.05        4.99      1.80 o 
   2 -11   7        1.20        3.62      1.52 o 
  -4 -10   7        2.47        2.25      2.62 o 
  -3 -10   7        0.91        3.36      2.41 o 
  -1 -10   7        2.67       10.10      2.12 o 
   0 -10   7        2.40        1.97      1.34 o 
   1 -10   7       12.20       20.77      3.12 o 
   2 -10   7        4.94        4.88      1.84 o 
   3 -10   7        0.05        0.04      1.30 o 
   4 -10   7        0.31        1.80      1.26 o 
  -5  -9   7        6.87        8.43      3.51 o 
  -4  -9   7        3.68        5.20      2.71 o 
  -3  -9   7        0.89        0.41      1.84 o 
  -2  -9   7        8.18        7.33      2.56 o 
  -1  -9   7      175.77      192.61      7.52 o 
   0  -9   7       14.35       14.78      2.67 o 
   1  -9   7       17.70       15.91      2.82 o 
   2  -9   7        1.95       -1.13      1.24 o 
   3  -9   7        0.29        0.43      1.30 o 
   4  -9   7        0.09        1.54      1.32 o 
   5  -9   7       17.48       20.29      3.58 o 
   6  -9   7        4.18        2.80      2.49 o 
  -2  -8   7      126.11      141.72      4.74 o 
  -1  -8   7       42.90       50.20      3.92 o 
   0  -8   7       15.55       15.22      2.75 o 
   1  -8   7       17.52       19.49      2.90 o 
   2  -8   7        6.78        4.27      1.89 o 
   3  -8   7        8.83        8.24      2.32 o 
   4  -8   7        6.97        8.95      2.56 o 
   5  -8   7       15.01       11.03      2.80 o 
   6  -8   7        1.32        0.61      1.82 o 
   7  -8   7        0.08        0.37      1.84 o 
  -7  -7   7        0.32        1.65      2.04 o 
  -6  -7   7        1.73        2.77      1.97 o 
  -5  -7   7        9.78       12.94      2.80 o 
  -4  -7   7       29.81       31.56      3.12 o 
  -3  -7   7        2.08        3.42      1.71 o 
  -2  -7   7       30.98       33.38      3.01 o 
  -1  -7   7       19.21       20.16      2.84 o 
   0  -7   7       26.51       23.78      3.29 o 
   1  -7   7      124.67      130.77      6.00 o 
   2  -7   7        1.04        2.45      1.67 o 
   3  -7   7        4.15        2.75      1.60 o 
   4  -7   7       19.67       15.43      1.58 o 
   5  -7   7       45.81       41.92      4.01 o 
   6  -7   7        7.65        7.76      2.51 o 
   7  -7   7        0.90        2.82      2.04 o 
  -7  -6   7        9.61        7.35      2.67 o 
  -6  -6   7        4.98        5.72      2.36 o 
  -5  -6   7       33.29       29.63      3.19 o 
  -4  -6   7        1.15        0.56      1.34 o 
  -3  -6   7        1.98        2.80      1.30 o 
  -2  -6   7        1.35        1.19      1.34 o 
  -1  -6   7       16.64       13.81      2.34 o 
   0  -6   7      660.23      660.15     13.76 o 
   1  -6   7       50.35       43.07      3.45 o 
   2  -6   7        3.79        4.88      1.76 o 
   3  -6   7       11.22       14.41      1.45 o 
   4  -6   7       63.91       40.51      2.30 o 
   5  -6   7       98.76       84.45      3.53 o 
   6  -6   7        0.20        0.67      0.85 o 
   7  -6   7        0.80        1.95      1.08 o 
   8  -6   7        0.28        2.45      1.15 o 
  -8  -5   7        8.77       10.82      3.19 o 
  -7  -5   7       10.31        8.82      2.75 o 
  -6  -5   7        1.14        0.11      1.52 o 
  -5  -5   7        0.68        0.87      1.47 o 
  -4  -5   7        9.21        7.67      2.10 o 
  -3  -5   7        0.40        1.58      1.08 o 
  -2  -5   7        0.43        0.87      1.19 o 
  -1  -5   7       19.00       17.84      2.47 o 
   0  -5   7      160.82      157.82      6.05 o 
   1  -5   7       24.83       22.07      2.62 o 
   2  -5   7       38.16       31.73      2.93 o 
   3  -5   7       25.00       29.33      1.93 o 
   4  -5   7        0.75        1.28      0.89 o 
   5  -5   7       29.70       22.15      2.10 o 
   6  -5   7        0.44        2.36      1.13 o 
   7  -5   7        9.54       10.90      1.73 o 
   8  -5   7        0.21        0.69      1.02 o 
  -8  -4   7        2.05        3.23      2.34 o 
  -7  -4   7       15.97       16.69      3.36 o 
  -6  -4   7        6.03        6.24      2.28 o 
  -5  -4   7        1.41        2.19      1.50 o 
  -4  -4   7        4.12        4.75      1.78 o 
  -3  -4   7        0.12       -0.20      0.91 o 
  -2  -4   7       12.62       12.70      1.89 o 
  -1  -4   7      258.42      237.77      7.07 o 
   0  -4   7      322.20      319.33      8.56 o 
   1  -4   7       28.86       31.11      2.86 o 
   2  -4   7        0.29        0.28      1.26 o 
   3  -4   7        2.75        1.00      0.87 o 
   4  -4   7       19.73       12.77      1.63 o 
   5  -4   7        4.22        0.72      0.98 o 
   6  -4   7       14.09       15.52      1.80 o 
   7  -4   7        5.47        3.40      1.26 o 
   8  -4   7        1.42        3.27      1.65 o 
  -9  -3   7        0.81        1.32      2.32 o 
  -8  -3   7       10.28        9.52      3.08 o 
  -7  -3   7        0.11        0.28      1.63 o 
  -6  -3   7        0.19        0.91      1.41 o 
  -5  -3   7        0.21        0.24      1.39 o 
  -4  -3   7        1.25        1.15      0.80 o 
  -3  -3   7        4.68        2.88      1.24 o 
  -2  -3   7      133.26      136.93      5.12 o 
  -1  -3   7        1.22        0.04      1.00 o 
   0  -3   7      407.95      385.12      9.21 o 
   1  -3   7       10.61       11.88      1.99 o 
   2  -3   7        0.03        0.46      0.67 o 
   3  -3   7       67.74       78.16      2.99 o 
   4  -3   7       21.11       27.62      1.95 o 
   5  -3   7       25.66       26.57      2.06 o 
   6  -3   7       33.26       23.87      1.95 o 
   7  -3   7        5.54        9.30      1.65 o 
   8  -3   7        9.75       12.83      2.80 o 
   9  -3   7        0.02        5.72      1.93 o 
  -9  -2   7        0.46        1.52      2.10 o 
  -8  -2   7        0.55        1.26      1.95 o 
  -7  -2   7        1.94        1.91      1.82 o 
  -6  -2   7        1.55        2.60      1.76 o 
  -5  -2   7       30.40       25.75      3.42 o 
  -4  -2   7        0.76        3.06      1.30 o 
  -3  -2   7        7.13        7.98      1.63 o 
  -2  -2   7       31.20       33.58      2.67 o 
  -1  -2   7       12.07       13.48      1.95 o 
   0  -2   7        8.70        6.63      1.56 o 
   1  -2   7       10.58        9.60      1.78 o 
   2  -2   7        1.25        0.29      0.62 o 
   3  -2   7       13.58       11.08      1.44 o 
   4  -2   7      103.17       79.53      4.44 o 
   5  -2   7      611.46      652.13     14.37 o 
   6  -2   7        0.24       -1.02      1.37 o 
   7  -2   7        0.84        2.96      1.18 o 
   8  -2   7        1.68        0.54      1.43 o 
   9  -2   7        3.90        7.56      2.38 o 
  -9  -1   7        0.03        5.20      1.69 o 
  -8  -1   7        2.21        4.38      1.91 o 
  -7  -1   7       45.58       33.81      3.51 o 
  -6  -1   7       66.13       58.35      4.31 o 
  -5  -1   7      354.49      357.03      6.59 o 
  -4  -1   7        0.13        1.08      1.13 o 
  -3  -1   7        0.04       -0.95      0.80 o 
  -2  -1   7       60.54       57.81      3.34 o 
  -1  -1   7       24.28       25.60      2.38 o 
   0  -1   7       94.67       86.03      4.10 o 
   1  -1   7        1.64        3.34      1.26 o 
   2  -1   7       34.20       27.52      2.56 o 
   3  -1   7        2.58        3.57      1.56 o 
   4  -1   7      451.90      433.04      7.45 o 
   5  -1   7        6.98        4.16      1.25 o 
   6  -1   7       24.16       24.27      2.09 o 
   7  -1   7       10.40       16.54      3.03 o 
   8  -1   7        0.45        2.41      1.58 o 
   9  -1   7        2.76        7.54      2.32 o 
  -9   0   7        0.48        4.03      1.45 o 
  -8   0   7       21.65       22.69      3.53 o 
  -7   0   7       36.68       27.72      3.68 o 
  -6   0   7        1.83        3.38      1.78 o 
  -5   0   7       70.18       55.88      2.69 o 
  -4   0   7       45.04       45.11      3.08 o 
  -3   0   7        0.98        0.87      1.08 o 
  -2   0   7        0.08        0.07      0.98 o 
  -1   0   7      403.33      404.00      9.47 o 
   0   0   7        8.52        8.97      1.73 o 
   1   0   7        1.50        1.97      1.17 o 
   2   0   7       18.91       18.78      1.71 o 
   3   0   7        6.99        8.22      1.27 o 
   4   0   7       42.33       41.78      2.27 o 
   5   0   7        3.99        2.08      1.09 o 
   6   0   7        0.00        0.04      0.81 o 
   7   0   7       26.45       20.05      3.49 o 
   8   0   7        0.02        0.48      1.97 o 
   9   0   7        5.80        4.81      2.93 o 
  -9   1   7        0.35        2.75      1.47 o 
  -8   1   7        1.19        4.18      1.65 o 
  -7   1   7        3.29        6.00      2.12 o 
  -6   1   7       98.95       94.57      3.53 o 
  -5   1   7      149.15      131.90      4.05 o 
  -4   1   7       26.18       19.60      2.28 o 
  -3   1   7        1.75        0.63      1.11 o 
  -2   1   7        0.40        0.11      1.06 o 
  -1   1   7      657.11      755.85     14.22 o 
   0   1   7       20.01       23.24      2.60 o 
   1   1   7       43.99       45.30      3.16 o 
   2   1   7       29.42       27.42      1.87 o 
   3   1   7        4.05        3.57      1.05 o 
   4   1   7       55.69       59.90      2.66 o 
   5   1   7       15.45       14.93      1.73 o 
   6   1   7       34.63       31.37      3.42 o 
   7   1   7        0.16        4.14      2.32 o 
   8   1   7        2.96        2.43      2.32 o 
  -9   2   7        2.64        5.90      1.91 o 
  -8   2   7        4.07        8.82      2.32 o 
  -7   2   7        8.61        9.15      2.41 o 
  -6   2   7       75.69       72.51      3.19 o 
  -5   2   7      394.05      412.82      7.48 o 
  -4   2   7        0.03        0.17      1.32 o 
  -3   2   7        1.96        3.16      1.52 o 
  -2   2   7       91.13       75.74      4.12 o 
  -1   2   7      119.74      128.89      5.44 o 
   0   2   7       72.67       63.29      3.73 o 
   1   2   7        0.31        1.63      1.24 o 
   2   2   7        8.45        9.45      1.29 o 
   3   2   7       12.25       13.90      4.31 o 
   4   2   7        0.43        0.08      0.80 o 
   5   2   7        4.97        4.69      1.19 o 
   6   2   7       20.35       19.42      3.25 o 
   7   2   7        4.91        4.96      2.38 o 
   8   2   7       14.91       18.16      3.68 o 
  -9   3   7        0.05        3.25      1.32 o 
  -8   3   7        0.17        4.05      1.50 o 
  -7   3   7        1.91        5.20      1.37 o 
  -6   3   7      131.51      134.18      4.34 o 
  -5   3   7       35.85       34.14      2.30 o 
  -4   3   7        2.45        2.69      1.63 o 
  -3   3   7       23.11       23.39      2.64 o 
  -2   3   7        1.48        1.04      1.30 o 
  -1   3   7      409.58      418.57     10.36 o 
   0   3   7       23.05       28.03      2.73 o 
   1   3   7       12.72       12.05      2.06 o 
   2   3   7       19.82       22.09      2.06 o 
   3   3   7        0.02       -0.80      0.80 o 
   4   3   7      268.33      243.87      9.78 o 
   5   3   7      114.09       90.87      5.16 o 
   6   3   7        1.46        1.17      1.71 o 
   7   3   7        1.73        2.67      2.08 o 
   8   3   7        4.78        2.12      2.23 o 
  -8   4   7        0.20        2.30      1.15 o 
  -7   4   7       18.88       22.56      2.06 o 
  -6   4   7        8.31        8.67      1.65 o 
  -5   4   7       42.29       44.63      2.51 o 
  -4   4   7       16.96       19.07      1.86 o 
  -3   4   7        0.06       -0.50      1.28 o 
  -2   4   7        0.03       -0.09      1.26 o 
  -1   4   7       37.84       44.35      3.55 o 
   0   4   7       46.63       53.32      3.79 o 
   1   4   7        8.46        5.16      1.71 o 
   2   4   7        1.55        1.57      0.90 o 
   3   4   7       16.01       21.21      1.91 o 
   4   4   7       15.17       16.96      1.77 o 
   5   4   7        3.46        4.21      1.93 o 
   6   4   7        4.81        4.34      2.04 o 
   7   4   7        1.78        3.88      2.19 o 
  -7   5   7        1.82        1.39      1.71 o 
  -6   5   7       34.73       32.54      3.60 o 
  -5   5   7       11.09       15.00      2.86 o 
  -4   5   7       11.91       11.03      2.58 o 
  -3   5   7        0.45       -0.24      1.52 o 
  -2   5   7        1.91        1.32      1.50 o 
  -1   5   7        0.52        1.50      1.60 o 
   0   5   7       82.37       63.62      4.18 o 
   1   5   7       31.29       31.56      3.14 o 
   2   5   7       12.90       13.13      2.08 o 
   3   5   7        2.15        2.11      0.95 o 
   4   5   7        6.65        6.03      1.84 o 
   5   5   7       12.09       12.33      2.43 o 
   6   5   7        0.00        1.69      1.65 o 
   7   5   7        1.83        5.29      2.34 o 
  -7   6   7        2.87        1.63      1.80 o 
  -6   6   7        0.17       -0.07      1.63 o 
  -5   6   7        4.46        2.54      2.19 o 
  -4   6   7        2.08        1.86      1.99 o 
  -3   6   7        0.15       -0.67      1.47 o 
  -2   6   7       20.94       23.67      3.32 o 
  -1   6   7      102.65      113.21      5.94 o 
   0   6   7       57.58       47.15      3.88 o 
   1   6   7       21.88       14.70      2.69 o 
   2   6   7        1.35        1.00      1.37 o 
   3   6   7        2.73        4.14      1.67 o 
  -7   7   7        0.14        2.12      2.04 o 
  -6   7   7        0.04        1.26      1.97 o 
  -5   7   7        0.11       -0.33      1.76 o 
  -4   7   7        1.03        1.30      1.86 o 
  -3   7   7        6.03        5.35      2.28 o 
  -2   7   7       22.73       19.81      3.27 o 
  -1   7   7        2.35        1.93      1.86 o 
   0   7   7       21.70       28.05      3.60 o 
   1   7   7        7.10       10.21      2.45 o 
   2   7   7        4.17        3.95      1.76 o 
  -6   8   7        4.45        4.57      2.67 o 
  -5   8   7        0.04       -1.95      1.65 o 
  -4   8   7        0.01       -1.02      1.91 o 
  -3   8   7        0.57        1.54      1.58 o 
  -2   8   7        0.00        1.58      1.76 o 
  -1   8   7        1.00        2.49      2.04 o 
   0   8   7        3.15        2.41      1.86 o 
   1   8   7        6.60        5.77      2.12 o 
   2   8   7        9.11       16.19      2.80 o 
  -4   9   7        0.41        1.56      2.17 o 
  -3   9   7        3.48        6.00      1.95 o 
  -2   9   7       15.84       20.51      3.40 o 
  -1   9   7       11.20        9.60      2.67 o 
   0   9   7        5.41        9.91      2.56 o 
   1   9   7        0.02        1.58      1.69 o 
  -2  10   7        7.28       10.75      2.88 o 
  -1  10   7        0.05        2.97      1.67 o 
   0  10   7        1.35        6.18      1.93 o 
   0 -10   8        0.62        7.00      2.10 o 
   1 -10   8        0.58        3.29      1.52 o 
   2 -10   8       13.19       16.39      3.03 o 
   3 -10   8        0.48        4.49      1.73 o 
  -4  -9   8        7.11        8.56      3.34 o 
  -3  -9   8       37.00       39.91      4.88 o 
  -1  -9   8       41.43       41.44      3.58 o 
   0  -9   8        2.89        3.92      1.67 o 
   1  -9   8        4.73        5.57      1.91 o 
   2  -9   8        0.45        2.12      1.58 o 
   3  -9   8        2.61        3.97      1.89 o 
   4  -9   8        1.89        3.25      1.63 o 
   5  -9   8        0.02        1.17      1.99 o 
  -2  -8   8      100.73      118.76      5.77 o 
  -1  -8   8       52.74       54.28      4.12 o 
   0  -8   8       15.84       13.76      2.69 o 
   1  -8   8        0.82        1.17      1.52 o 
   2  -8   8       10.48       14.93      2.93 o 
   3  -8   8        0.00        0.52      1.45 o 
   4  -8   8        7.99        2.56      2.15 o 
   5  -8   8        7.55        7.00      2.71 o 
   6  -8   8        2.64        4.62      2.56 o 
  -6  -7   8        0.51        1.60      1.86 o 
  -5  -7   8        1.29        1.19      1.71 o 
  -4  -7   8       21.64       19.10      3.12 o 
  -3  -7   8       30.20       30.65      3.10 o 
  -2  -7   8       37.61       39.91      3.42 o 
  -1  -7   8        0.19        0.33      1.58 o 
   0  -7   8        2.89        4.21      2.02 o 
   1  -7   8      130.76      122.82      6.11 o 
   2  -7   8        1.48       -0.09      1.34 o 
   3  -7   8       30.88       30.22      3.27 o 
   4  -7   8        0.25        1.65      1.82 o 
   5  -7   8        5.24        7.24      1.34 o 
   6  -7   8        3.14        0.61      1.67 o 
   7  -7   8        0.62        0.39      1.93 o 
  -7  -6   8        4.07        4.44      2.43 o 
  -6  -6   8        0.05       -1.15      1.52 o 
  -5  -6   8        0.78       -0.28      1.54 o 
  -4  -6   8        6.53        4.40      2.17 o 
  -3  -6   8        3.52        1.71      1.39 o 
  -2  -6   8        0.28        1.15      1.37 o 
  -1  -6   8        0.02       -1.26      1.26 o 
   0  -6   8       55.00       52.80      3.95 o 
   1  -6   8       79.65       79.66      4.83 o 
   2  -6   8       19.47       17.54      2.77 o 
   3  -6   8        0.09       -0.11      1.24 o 
   4  -6   8       59.66       52.22      2.75 o 
   5  -6   8        2.81        3.95      1.15 o 
   6  -6   8       12.03        9.91      1.65 o 
   7  -6   8        2.75        5.96      1.45 o 
  -7  -5   8        9.95        9.95      3.08 o 
  -6  -5   8        0.12        0.02      1.30 o 
  -5  -5   8        0.38        0.50      1.47 o 
  -4  -5   8       41.72       37.41      3.51 o 
  -3  -5   8        9.94        9.73      1.93 o 
  -2  -5   8       22.35       16.54      2.45 o 
  -1  -5   8        0.79        1.45      1.39 o 
   0  -5   8       76.04       72.81      4.51 o 
   1  -5   8       74.81       61.41      4.23 o 
   2  -5   8       49.54       52.59      3.90 o 
   3  -5   8        8.97        7.54      1.39 o 
   4  -5   8       12.76       17.04      1.93 o 
   5  -5   8       44.91       27.59      2.21 o 
   6  -5   8        0.11        1.63      1.02 o 
   7  -5   8        2.36        4.12      1.39 o 
  -8  -4   8        5.69        7.83      3.06 o 
  -7  -4   8        1.16        4.88      2.28 o 
  -6  -4   8        0.16        0.28      1.54 o 
  -5  -4   8        1.66        2.28      1.76 o 
  -3  -4   8       32.79       36.63      2.99 o 
  -2  -4   8        0.21        0.91      1.19 o 
  -1  -4   8      109.24      104.76      4.94 o 
   0  -4   8       21.56       16.67      2.49 o 
   1  -4   8      440.10      436.51     10.97 o 
   2  -4   8       19.72       14.57      2.51 o 
   3  -4   8       11.81       15.35      1.76 o 
   4  -4   8        6.79       12.70      1.67 o 
   5  -4   8        0.12        1.04      0.95 o 
   6  -4   8       16.13       17.95      2.04 o 
   7  -4   8        4.85        8.65      1.63 o 
   8  -4   8        2.79        6.46      2.08 o 
  -8  -3   8        0.15        0.95      2.02 o 
  -7  -3   8        0.12       -1.28      1.47 o 
  -6  -3   8        0.01        1.17      1.63 o 
  -5  -3   8        0.03       -0.20      1.28 o 
  -4  -3   8        0.63        1.19      1.19 o 
  -3  -3   8       10.04       10.75      2.02 o 
  -2  -3   8       94.28       96.37      4.66 o 
  -1  -3   8        1.47        2.08      1.41 o 
   0  -3   8      114.99      100.75      4.83 o 
   1  -3   8       36.48       32.75      2.99 o 
   2  -3   8        9.75       11.25      2.23 o 
   3  -3   8        9.12        7.22      1.93 o 
   4  -3   8       84.46       76.97      3.25 o 
   5  -3   8       32.88       30.98      2.23 o 
   6  -3   8       22.02       18.29      2.06 o 
   7  -3   8        0.31        1.82      1.54 o 
   8  -3   8        0.36        2.30      1.71 o 
  -8  -2   8       18.45       17.82      3.62 o 
  -7  -2   8       22.59       24.17      3.99 o 
  -6  -2   8        2.00        3.53      2.02 o 
  -5  -2   8        0.06        1.28      1.63 o 
  -4  -2   8       21.20       20.61      2.43 o 
  -3  -2   8        0.00        0.87      1.19 o 
  -2  -2   8       10.48        9.32      1.99 o 
  -1  -2   8        5.47        5.53      1.67 o 
   0  -2   8        1.78        1.24      1.37 o 
   1  -2   8       91.14       84.69      4.47 o 
   2  -2   8        7.45        6.33      1.25 o 
   3  -2   8      272.17      284.50      6.05 o 
   4  -2   8       13.50       21.31      2.13 o 
   5  -2   8      231.99      225.91      5.67 o 
   6  -2   8        3.34        2.32      1.13 o 
   7  -2   8        1.39        1.71      1.87 o 
   8  -2   8        3.80        6.20      2.36 o 
  -8  -1   8       21.93       26.51      3.79 o 
  -7  -1   8       56.07       49.44      4.27 o 
  -6  -1   8       30.95       31.93      3.47 o 
  -5  -1   8        0.07       -0.15      0.74 o 
  -4  -1   8        0.55       -0.15      1.26 o 
  -3  -1   8        6.33        7.09      1.78 o 
  -2  -1   8        8.86        9.73      1.95 o 
  -1  -1   8        0.00       -0.02      0.98 o 
   0  -1   8       42.43       37.89      3.06 o 
   1  -1   8       17.49       18.36      2.45 o 
   2  -1   8        6.61        4.51      1.13 o 
   3  -1   8       27.62       23.23      1.98 o 
   4  -1   8      388.95      394.13      7.43 o 
   5  -1   8        2.73        0.81      0.93 o 
   6  -1   8        8.40       14.62      1.83 o 
   7  -1   8        3.87        3.84      1.80 o 
   8  -1   8        8.96       16.97      3.29 o 
  -8   0   8       61.36       54.10      4.55 o 
  -7   0   8       33.07       28.42      3.34 o 
  -6   0   8        8.24       12.77      2.71 o 
  -5   0   8       20.30       15.43      1.82 o 
  -4   0   8        7.43        5.18      1.67 o 
  -3   0   8        0.53        0.76      1.24 o 
  -2   0   8        4.97        3.92      1.60 o 
  -1   0   8        1.96        4.44      1.69 o 
   0   0   8        0.09        0.43      1.15 o 
   1   0   8        1.65        3.51      1.54 o 
   2   0   8        2.17        3.07      1.02 o 
   3   0   8       64.83       57.30      2.73 o 
   4   0   8       20.73       23.98      3.12 o 
   5   0   8       20.44       18.96      1.99 o 
   6   0   8       13.00       15.32      2.03 o 
   7   0   8        0.07        0.33      1.73 o 
   8   0   8        0.06       -2.34      1.56 o 
  -8   1   8       14.65       18.47      3.27 o 
  -7   1   8       10.06        8.67      2.60 o 
  -6   1   8        4.53        3.71      1.26 o 
  -5   1   8        7.38        4.64      1.39 o 
  -4   1   8       53.77       55.47      3.77 o 
  -3   1   8       15.92       13.11      2.30 o 
  -2   1   8        1.84        2.34      1.58 o 
  -1   1   8       48.14       41.14      3.32 o 
   0   1   8        0.08        0.78      1.30 o 
   1   1   8        1.15        0.50      1.19 o 
   2   1   8        1.57        1.06      1.27 o 
   3   1   8        1.38        0.16      0.83 o 
   4   1   8        9.64       10.79      2.15 o 
   5   1   8        0.21       -0.01      0.83 o 
   6   1   8        6.88        3.36      2.08 o 
   7   1   8        0.31        1.08      1.89 o 
   8   1   8        1.79        0.82      2.23 o 
  -8   2   8        5.38        7.52      2.12 o 
  -7   2   8        2.23        2.82      1.84 o 
  -6   2   8        0.00        0.26      0.89 o 
  -5   2   8      166.80      179.24      5.01 o 
  -4   2   8       15.94       17.58      2.77 o 
  -3   2   8        0.31        1.32      1.37 o 
  -2   2   8       41.74       35.59      3.32 o 
  -1   2   8       29.65       22.35      2.86 o 
   0   2   8      152.99      149.76      6.07 o 
   1   2   8        1.97        1.30      1.45 o 
   2   2   8        0.01        0.63      0.84 o 
   3   2   8        0.10       -0.10      0.77 o 
   4   2   8       29.55       26.03      3.14 o 
   5   2   8        0.45        0.31      0.88 o 
   6   2   8        0.86        2.90      1.93 o 
   7   2   8        0.23        0.69      1.73 o 
   8   2   8        3.64        4.70      2.64 o 
  -8   3   8        1.18        1.93      1.19 o 
  -7   3   8        4.76        4.86      2.10 o 
  -6   3   8       13.48       15.50      1.95 o 
  -5   3   8       38.77       34.88      2.43 o 
  -4   3   8       34.00       33.79      3.38 o 
  -3   3   8        5.79        8.58      2.23 o 
  -2   3   8        3.29        2.41      1.60 o 
  -1   3   8       34.52       30.41      3.06 o 
   0   3   8      108.12      109.66      5.40 o 
   1   3   8        1.49        1.73      1.39 o 
   2   3   8        7.07        9.38      1.49 o 
   3   3   8       19.79       15.86      1.79 o 
   4   3   8        1.25        2.33      1.59 o 
   5   3   8        9.91        8.76      2.47 o 
   6   3   8        0.08       -1.71      1.32 o 
   7   3   8        0.46       -0.50      1.67 o 
  -8   4   8        0.32        4.96      1.32 o 
  -7   4   8        2.10        2.41      1.06 o 
  -6   4   8       24.00       28.11      2.30 o 
  -5   4   8      110.59      111.22      4.08 o 
  -4   4   8       42.82       44.31      3.95 o 
  -3   4   8        3.30        2.62      1.82 o 
  -2   4   8        5.11        6.65      2.15 o 
  -1   4   8        3.53        3.27      1.82 o 
   0   4   8        2.18        2.77      1.78 o 
   1   4   8        0.89        0.43      1.21 o 
   2   4   8       14.04       14.51      1.78 o 
   3   4   8       16.55       15.70      2.67 o 
   4   4   8       95.08       86.82      3.95 o 
   5   4   8        0.00       -0.07      1.30 o 
   6   4   8        0.31        1.97      1.69 o 
   7   4   8        1.68        1.95      2.15 o 
  -7   5   8        1.96        1.13      1.80 o 
  -6   5   8        0.01        1.15      1.84 o 
  -5   5   8      112.72      121.82      6.50 o 
  -4   5   8        2.80        5.90      2.32 o 
  -3   5   8        2.35        1.15      1.73 o 
  -2   5   8       23.05       20.25      3.10 o 
  -1   5   8       66.12       62.32      4.51 o 
   0   5   8       72.68       69.06      4.70 o 
   1   5   8        0.60        1.06      1.56 o 
   2   5   8        0.23        0.98      1.41 o 
   3   5   8        0.44        2.98      0.97 o 
   4   5   8        6.38        9.91      2.19 o 
   5   5   8       52.64       51.29      4.08 o 
   6   5   8        5.58        7.04      2.28 o 
  -7   6   8        0.27        0.00      1.69 o 
  -6   6   8        1.12        1.99      1.99 o 
  -5   6   8        0.04       -0.37      2.02 o 
  -4   6   8        0.52        0.69      1.91 o 
  -3   6   8       23.53       24.58      3.71 o 
  -2   6   8        0.29        0.24      1.76 o 
  -1   6   8      158.21      161.21      7.37 o 
   0   6   8       28.77       28.85      3.36 o 
   1   6   8        8.22        9.21      2.43 o 
   2   6   8        0.00        0.28      1.45 o 
   3   6   8        1.44        1.73      1.45 o 
  -6   7   8        0.16        0.35      2.04 o 
  -5   7   8       12.36       15.76      3.42 o 
  -4   7   8        1.15        1.78      2.41 o 
  -3   7   8        4.62        4.34      2.34 o 
  -2   7   8       49.22       62.34      4.96 o 
  -1   7   8        4.70        6.85      2.56 o 
   0   7   8        2.74        0.93      1.63 o 
   1   7   8       16.62       16.13      2.88 o 
   2   7   8        6.61        5.68      2.12 o 
  -5   8   8        0.11        0.22      2.23 o 
  -4   8   8        0.01       -0.50      2.02 o 
  -3   8   8        8.25       10.10      2.69 o 
  -2   8   8        5.97        3.73      2.06 o 
  -1   8   8        0.37        1.30      1.67 o 
   0   8   8        3.09        3.10      1.89 o 
   1   8   8        0.79        4.10      1.80 o 
   2   8   8        0.17        1.17      1.41 o 
  -3   9   8        0.02        2.82      1.78 o 
  -2   9   8        0.06        1.02      1.47 o 
  -1   9   8        2.90        3.29      2.12 o 
   0   9   8        0.90        4.01      2.17 o 
   1   9   8        0.31        3.45      1.84 o 
   0 -10   9        2.48        8.65      2.34 o 
   1 -10   9        1.99        7.00      2.19 o 
  -1  -9   9        2.15        7.48      2.06 o 
   0  -9   9        0.06        2.28      1.47 o 
   1  -9   9        1.52        4.83      1.82 o 
   2  -9   9        0.10        1.86      1.39 o 
   3  -9   9        6.04       10.53      2.54 o 
   4  -9   9        0.60        2.73      1.34 o 
  -1  -8   9        0.01        0.78      1.32 o 
   0  -8   9        9.69        9.08      2.43 o 
   1  -8   9        0.45        4.10      1.89 o 
   2  -8   9        7.31       10.97      2.51 o 
   3  -8   9        0.73        1.26      1.45 o 
   4  -8   9        0.89       -0.78      1.63 o 
   5  -8   9        0.15       -0.91      1.93 o 
  -5  -7   9        1.05        2.49      1.93 o 
  -4  -7   9       16.09       12.07      2.88 o 
  -2  -7   9        1.58        0.82      1.34 o 
  -1  -7   9        3.99        5.05      1.95 o 
   0  -7   9        0.37        1.47      1.56 o 
   1  -7   9       27.97       27.42      3.16 o 
   2  -7   9        0.01       -0.15      1.32 o 
   3  -7   9       44.32       32.02      3.53 o 
   4  -7   9        3.93        2.10      2.15 o 
   5  -7   9        0.08        3.06      1.02 o 
   6  -7   9        3.76        1.19      2.04 o 
  -6  -6   9        0.14        1.56      1.93 o 
  -5  -6   9        0.15        0.02      1.39 o 
  -4  -6   9       11.87        7.89      2.49 o 
  -2  -6   9       20.59       18.16      2.73 o 
  -1  -6   9        2.65        5.18      1.93 o 
   0  -6   9        0.29        1.06      1.41 o 
   1  -6   9       73.49       64.51      4.53 o 
   2  -6   9       35.08       35.98      3.64 o 
   3  -6   9       11.94        8.63      2.43 o 
   4  -6   9        2.14        2.95      1.13 o 
   5  -6   9        0.06        0.33      0.82 o 
   6  -6   9        7.42        8.74      1.63 o 
  -7  -5   9        0.14        2.90      2.54 o 
  -6  -5   9        4.34        4.99      2.19 o 
  -5  -5   9        0.11        0.33      1.43 o 
  -3  -5   9       24.44       22.13      2.60 o 
  -2  -5   9        9.41        8.11      1.95 o 
  -1  -5   9       19.44       19.70      2.80 o 
   0  -5   9        0.68        2.41      1.60 o 
   1  -5   9       19.33       19.94      2.97 o 
   2  -5   9       80.03       84.06      5.12 o 
   3  -5   9        2.79        5.68      2.10 o 
   4  -5   9        2.97        2.21      1.17 o 
   5  -5   9        0.70        0.91      0.95 o 
   6  -5   9        0.01        2.36      1.13 o 
   7  -5   9        0.00        2.38      1.11 o 
  -7  -4   9        0.20        0.98      2.02 o 
  -6  -4   9        3.32        5.22      2.36 o 
  -5  -4   9        0.07       -1.26      1.45 o 
  -3  -4   9      121.76      117.92      5.46 o 
  -2  -4   9       18.00       23.15      2.99 o 
  -1  -4   9       20.71       19.73      2.71 o 
   0  -4   9        2.02        1.00      1.41 o 
   1  -4   9      352.27      347.32     10.12 o 
   2  -4   9       10.21        6.61      2.32 o 
   4  -4   9        2.26        0.24      0.95 o 
   5  -4   9       15.83       22.17      2.28 o 
   6  -4   9       24.22       24.26      2.17 o 
   7  -4   9        1.65        2.71      1.24 o 
  -7  -3   9        0.30        0.67      1.86 o 
  -6  -3   9        2.37        2.43      1.95 o 
  -5  -3   9        0.75        0.93      1.63 o 
  -4  -3   9        3.73        3.58      1.60 o 
  -3  -3   9       35.56       28.29      2.97 o 
  -2  -3   9       24.30       24.02      2.80 o 
  -1  -3   9        4.09        4.70      1.80 o 
   0  -3   9       52.80       45.87      3.60 o 
   1  -3   9      229.67      222.94      7.83 o 
   2  -3   9       90.75       80.57      4.88 o 
   3  -3   9        0.29       -0.20      0.91 o 
   4  -3   9       71.44       80.13      3.44 o 
   5  -3   9        1.23        2.06      1.06 o 
   6  -3   9        0.73        1.64      0.92 o 
   7  -3   9        0.02        3.81      1.26 o 
  -8  -2   9        6.86       11.60      2.60 o 
  -7  -2   9        9.10       12.62      2.95 o 
  -6  -2   9        0.01        0.43      1.47 o 
  -5  -2   9        0.20       -0.56      1.39 o 
  -4  -2   9        3.14        3.27      1.65 o 
  -3  -2   9       36.57       36.63      3.19 o 
  -2  -2   9        0.07       -0.02      1.32 o 
  -1  -2   9        0.30        0.26      1.21 o 
   0  -2   9       25.52       23.71      2.99 o 
   1  -2   9       54.23       46.24      3.73 o 
   2  -2   9      236.96      231.70      8.02 o 
   3  -2   9      454.29      453.15      8.34 o 
   4  -2   9        4.31        5.43      1.39 o 
   5  -2   9        0.30       -0.22      0.88 o 
   6  -2   9        0.64        2.46      1.04 o 
   7  -2   9        1.69        4.12      1.63 o 
  -8  -1   9       26.65       26.08      3.95 o 
  -7  -1   9       16.21       21.31      3.58 o 
  -6  -1   9        0.05        1.08      1.15 o 
  -5  -1   9        0.96       -0.35      0.87 o 
  -4  -1   9        2.87        2.73      1.60 o 
  -3  -1   9        5.78        6.72      1.95 o 
  -2  -1   9        0.07        0.46      1.37 o 
  -1  -1   9        2.33        2.56      1.65 o 
   0  -1   9        2.08        1.82      1.63 o 
   1  -1   9      213.69      211.49      7.54 o 
   2  -1   9      140.42      145.21      6.33 o 
   3  -1   9        0.37        1.16      1.08 o 
   4  -1   9       14.30       10.70      1.67 o 
   5  -1   9       17.86       16.56      1.99 o 
   6  -1   9       30.16       35.85      3.21 o 
   7  -1   9        4.96        5.03      1.93 o 
  -8   0   9        3.21        6.31      1.97 o 
  -7   0   9        0.27        2.54      1.32 o 
  -6   0   9       19.56       16.54      3.06 o 
  -5   0   9        0.27        0.17      0.89 o 
  -4   0   9        2.57        2.15      1.54 o 
  -3   0   9       33.15       26.97      2.95 o 
  -2   0   9       14.02       14.11      2.49 o 
  -1   0   9        1.65        1.56      1.54 o 
   0   0   9        2.73        1.76      1.60 o 
   1   0   9       19.94       21.39      2.88 o 
   2   0   9        0.19       -1.45      1.32 o 
   3   0   9        0.93        0.71      1.34 o 
   4   0   9        0.81        1.22      0.96 o 
   5   0   9       23.01       27.21      2.29 o 
   6   0   9        4.82        3.37      1.25 o 
   7   0   9        0.59        2.45      2.10 o 
  -8   1   9        7.05        8.52      2.30 o 
  -7   1   9        0.93        1.71      1.47 o 
  -6   1   9       23.06       24.17      2.32 o 
  -5   1   9        2.22        0.63      0.93 o 
  -4   1   9        7.41        7.00      2.08 o 
  -3   1   9       52.05       57.16      4.08 o 
  -2   1   9       24.38       21.48      2.90 o 
  -1   1   9        0.69        1.28      1.69 o 
   0   1   9        9.15        7.76      2.12 o 
   1   1   9        6.48        9.71      2.34 o 
   2   1   9        0.00       -1.13      1.15 o 
   3   1   9        5.09        6.39      1.39 o 
   4   1   9       30.13       28.14      2.30 o 
   5   1   9        0.13        0.46      0.95 o 
   6   1   9        0.16       -0.43      1.50 o 
   7   1   9        0.51       -0.98      1.69 o 
  -7   2   9        3.05        3.84      1.58 o 
  -6   2   9        0.41        0.85      0.95 o 
  -5   2   9       32.38       33.14      2.34 o 
  -4   2   9       91.81       76.97      4.86 o 
  -3   2   9       32.48       30.19      3.14 o 
  -2   2   9       18.72       18.79      2.88 o 
  -1   2   9        0.02       -1.06      1.19 o 
   0   2   9        8.30        6.31      2.06 o 
   1   2   9        0.44       -0.69      1.26 o 
   2   2   9        0.43       -1.69      1.24 o 
   3   2   9        0.44        0.95      0.99 o 
   4   2   9       23.53       29.23      2.49 o 
   5   2   9        6.76        6.57      1.49 o 
   6   2   9        2.25        4.21      2.19 o 
   7   2   9        0.82        0.89      1.95 o 
  -7   3   9        3.15        7.02      2.15 o 
  -6   3   9        6.73       10.45      1.78 o 
  -5   3   9       22.71       22.30      2.08 o 
  -4   3   9        6.50        4.96      2.23 o 
  -3   3   9       12.10       13.18      2.73 o 
  -2   3   9        0.24       -0.24      1.34 o 
  -1   3   9        0.03       -1.06      1.21 o 
   0   3   9        8.52        8.80      2.30 o 
   1   3   9        0.35        0.52      1.43 o 
   2   3   9       20.59       24.97      2.95 o 
   3   3   9       51.74       43.61      2.55 o 
   4   3   9        0.26       -0.09      0.93 o 
   5   3   9       10.06       14.44      2.95 o 
   6   3   9        0.09        0.04      1.56 o 
  -7   4   9        1.15        4.47      1.15 o 
  -6   4   9        4.67        7.46      1.58 o 
  -5   4   9        9.58       13.24      1.93 o 
  -4   4   9      105.07      108.71      6.13 o 
  -3   4   9        1.82        2.23      1.86 o 
  -2   4   9        6.43        5.46      2.19 o 
  -1   4   9       10.90        9.91      2.49 o 
   0   4   9        0.66       -0.15      1.50 o 
   1   4   9       20.64       23.02      3.19 o 
   2   4   9        0.93        2.17      1.76 o 
   3   4   9        1.66        2.33      1.09 o 
   4   4   9        0.05        0.99      0.85 o 
   5   4   9       12.84       17.62      3.03 o 
   6   4   9        0.64        1.93      1.93 o 
  -6   5   9        1.18        2.08      2.10 o 
  -5   5   9       62.22       73.14      5.44 o 
  -4   5   9        9.17        6.37      2.64 o 
  -3   5   9        2.63        2.15      2.08 o 
  -2   5   9       20.14       19.81      3.27 o 
  -1   5   9       32.58       29.74      3.38 o 
   0   5   9       38.50       30.26      3.42 o 
   1   5   9       10.01       10.66      2.54 o 
   2   5   9        3.17        4.81      1.93 o 
   3   5   9        0.20        1.56      0.89 o 
   4   5   9        0.70        1.34      1.26 o 
   5   5   9        0.94        1.30      1.32 o 
  -6   6   9        0.61        1.37      2.15 o 
  -5   6   9        7.76        8.37      2.99 o 
  -4   6   9       62.43       64.79      5.31 o 
  -3   6   9       44.75       46.71      4.51 o 
  -2   6   9       19.57       17.82      3.27 o 
  -1   6   9        4.04        6.42      2.30 o 
   0   6   9       18.75       24.65      3.60 o 
   1   6   9        0.93        1.60      1.73 o 
   2   6   9        6.52        8.37      2.19 o 
   3   6   9        4.05        7.43      2.15 o 
  -5   7   9        6.26        4.31      2.88 o 
  -4   7   9        7.59       11.86      3.47 o 
  -3   7   9        2.66        2.04      2.34 o 
  -2   7   9        4.08        4.38      2.36 o 
  -1   7   9        0.89        5.01      2.25 o 
   0   7   9       16.82       19.62      3.36 o 
   1   7   9        6.30        5.85      2.10 o 
   2   7   9        1.06        3.95      1.76 o 
  -3   8   9        3.66        7.61      2.43 o 
  -2   8   9        0.47        1.54      1.78 o 
  -1   8   9        1.75        3.71      2.10 o 
   0   8   9       24.62       28.50      3.95 o 
   1   8   9        0.02        1.11      1.71 o 
  -1  -9  10        0.47        3.79      1.67 o 
   0  -9  10        0.45        2.10      1.32 o 
   1  -9  10        0.05        3.81      1.84 o 
  -1  -8  10        0.71        2.10      1.86 o 
   0  -8  10        1.81        5.18      1.86 o 
   1  -8  10        0.20        1.52      1.58 o 
   2  -8  10        0.22        2.73      1.60 o 
   3  -8  10       14.49       21.78      3.51 o 
  -4  -7  10       15.15       16.58      3.29 o 
  -2  -7  10        0.83       -0.33      1.34 o 
  -1  -7  10        0.77       -0.74      1.41 o 
   1  -7  10       20.18       25.21      3.47 o 
   2  -7  10       11.52       14.28      2.90 o 
   3  -7  10        5.33        6.61      2.28 o 
   4  -7  10        0.57       -0.22      1.67 o 
  -5  -6  10        0.09       -0.33      1.39 o 
  -4  -6  10        0.12        0.41      1.58 o 
  -2  -6  10        0.60        1.26      1.45 o 
  -1  -6  10        0.03       -0.80      1.43 o 
   0  -6  10        1.55        2.58      1.93 o 
   1  -6  10        1.13        0.82      1.65 o 
   2  -6  10       21.43       23.95      3.40 o 
   3  -6  10        0.74        1.43      1.54 o 
   4  -6  10        0.18        1.78      2.06 o 
   5  -6  10        1.17        4.23      1.21 o 
  -6  -5  10        1.19       -0.39      1.78 o 
  -5  -5  10        0.38       -0.11      1.84 o 
  -3  -5  10        0.23        0.67      1.37 o 
  -2  -5  10        0.05       -0.35      1.28 o 
  -1  -5  10        0.05        1.08      1.58 o 
   0  -5  10        1.49        1.17      1.50 o 
   1  -5  10        8.00        8.82      2.47 o 
   2  -5  10        4.90        5.16      2.25 o 
   3  -5  10        3.13        2.08      1.65 o 
   4  -5  10        2.20        0.65      1.71 o 
   5  -5  10        0.07        2.04      1.13 o 
   6  -5  10        1.76        5.27      1.41 o 
  -6  -4  10        0.01        0.98      1.86 o 
  -5  -4  10        8.33        9.93      2.82 o 
  -3  -4  10        2.66        4.42      1.78 o 
  -2  -4  10        1.42        1.65      1.47 o 
  -1  -4  10        2.96        1.76      1.63 o 
   0  -4  10        1.96        3.36      1.67 o 
   1  -4  10       27.85       21.31      3.21 o 
   2  -4  10       82.20       61.95      4.60 o 
   3  -4  10        0.00        0.02      1.41 o 
   4  -4  10        2.17        4.83      1.34 o 
   5  -4  10        6.91       10.70      2.30 o 
   6  -4  10        0.84        2.82      1.13 o 
  -6  -3  10        0.01        0.52      1.95 o 
  -5  -3  10        3.12        3.79      2.12 o 
  -4  -3  10       29.58       26.97      3.03 o 
  -3  -3  10        2.15        1.65      1.56 o 
  -2  -3  10        5.26        5.98      2.06 o 
  -1  -3  10        0.28        1.15      1.50 o 
   0  -3  10       12.45       12.92      2.58 o 
   1  -3  10       46.76       38.58      3.79 o 
   2  -3  10       64.73       69.97      4.77 o 
   3  -3  10        0.50        0.46      1.56 o 
   4  -3  10        0.92        3.44      1.24 o 
   5  -3  10        0.79        0.67      0.97 o 
   6  -3  10       27.92       28.10      2.40 o 
  -7  -2  10        0.59        2.75      1.58 o 
  -6  -2  10        0.85        2.08      1.52 o 
  -5  -2  10        5.05        3.92      1.84 o 
  -4  -2  10       20.08       20.25      2.90 o 
  -3  -2  10       53.59       47.97      3.81 o 
  -2  -2  10        8.12        8.71      2.17 o 
  -1  -2  10        2.58        2.82      1.84 o 
   0  -2  10        4.93        4.44      1.95 o 
   1  -2  10      176.94      175.21      7.43 o 
   2  -2  10      210.58      203.52      8.02 o 
   3  -2  10       99.44      110.92      5.94 o 
   4  -2  10        3.08        6.28      1.43 o 
   5  -2  10        0.76        0.60      0.83 o 
   6  -2  10        5.45       10.04      1.69 o 
  -7  -1  10        5.75       11.90      2.86 o 
  -6  -1  10        0.01        1.41      1.41 o 
  -5  -1  10        0.49        0.50      0.95 o 
  -4  -1  10       22.27       24.73      3.16 o 
  -3  -1  10        4.28        5.29      1.95 o 
  -2  -1  10        0.08        0.24      1.50 o 
  -1  -1  10        1.00        1.97      1.63 o 
   0  -1  10        1.52       -0.39      1.56 o 
   1  -1  10      173.61      163.50      7.13 o 
   2  -1  10      418.04      438.01     12.05 o 
   3  -1  10        1.33        2.92      1.28 o 
   4  -1  10        2.20        3.10      1.41 o 
   5  -1  10       11.79       13.87      1.95 o 
   6  -1  10        2.51        4.27      1.23 o 
  -7   0  10        0.03        5.44      1.89 o 
  -6   0  10        2.88        6.61      2.15 o 
  -5   0  10        0.29        0.91      1.00 o 
  -4   0  10        8.78        9.04      2.23 o 
  -3   0  10        2.84        2.23      1.65 o 
  -2   0  10        6.67        7.28      2.10 o 
  -1   0  10        0.60        0.22      1.65 o 
   0   0  10        0.24        0.13      1.56 o 
   1   0  10        1.08       -1.06      1.54 o 
   2   0  10       99.17      107.47      5.90 o 
   3   0  10       26.12       28.15      2.23 o 
   4   0  10        8.69        6.05      1.49 o 
   5   0  10        0.03       -0.64      0.88 o 
   6   0  10        7.77        8.24      1.67 o 
  -7   1  10        0.73        2.62      1.67 o 
  -6   1  10        0.46        1.89      1.45 o 
  -5   1  10        0.82       -0.17      0.82 o 
  -4   1  10        8.99       10.95      2.54 o 
  -3   1  10        0.03        0.17      1.39 o 
  -2   1  10        0.44        0.56      1.47 o 
  -1   1  10        6.12        7.37      2.36 o 
   0   1  10        0.56       -1.79      1.19 o 
   1   1  10       12.33       10.30      2.64 o 
   2   1  10       60.39       61.47      4.44 o 
   3   1  10        0.01        0.33      1.03 o 
   4   1  10       10.28       14.63      1.95 o 
   5   1  10        0.06        1.18      1.04 o 
   6   1  10        0.52        5.01      2.45 o 
  -7   2  10        0.24        2.36      1.60 o 
  -6   2  10        0.90        2.62      1.13 o 
  -5   2  10        0.14        0.87      1.04 o 
  -4   2  10        6.21        9.21      2.49 o 
  -3   2  10        4.57        3.40      1.86 o 
  -2   2  10        2.31        3.32      1.97 o 
  -1   2  10       10.20       11.10      2.62 o 
   0   2  10        1.49       -0.13      1.65 o 
   1   2  10       17.97       16.21      3.12 o 
   2   2  10       15.12       11.84      2.75 o 
   3   2  10        5.60        4.16      1.40 o 
   4   2  10        1.71        2.45      1.16 o 
   5   2  10        0.01        0.20      0.95 o 
   6   2  10        0.29        1.04      1.82 o 
  -6   3  10        0.26        1.26      1.02 o 
  -5   3  10        2.29        4.49      1.41 o 
  -4   3  10        0.87        0.41      1.73 o 
  -3   3  10        0.06        0.20      1.60 o 
  -2   3  10        4.22        3.19      2.04 o 
  -1   3  10        3.40        2.49      1.80 o 
   0   3  10        0.51        0.04      1.56 o 
   1   3  10        7.62        8.84      2.54 o 
   2   3  10       13.78       18.19      3.03 o 
   3   3  10       23.57       27.20      2.48 o 
   4   3  10        0.00        1.72      1.08 o 
   5   3  10        0.71       -0.37      1.37 o 
  -6   4  10        1.26        4.05      1.17 o 
  -5   4  10        0.59        1.80      1.13 o 
  -4   4  10       43.80       42.81      4.27 o 
  -3   4  10        8.17        8.19      2.67 o 
  -2   4  10        1.75        2.17      1.99 o 
  -1   4  10       11.92       13.27      2.84 o 
   0   4  10        1.74        2.71      1.99 o 
   1   4  10       11.09        9.93      2.73 o 
   2   4  10        7.28        6.09      2.28 o 
   3   4  10        0.09       -0.41      1.32 o 
   4   4  10        0.42       -0.01      0.89 o 
   5   4  10        2.82        2.49      1.95 o 
  -5   5  10        7.81        8.39      2.82 o 
  -4   5  10       81.26       81.85      5.90 o 
  -3   5  10       19.57       16.50      3.42 o 
  -2   5  10        0.01        1.24      1.84 o 
  -1   5  10        1.64        2.97      1.78 o 
   0   5  10        5.59        7.07      2.51 o 
   1   5  10        2.69        4.16      1.99 o 
   2   5  10        1.29        1.56      1.63 o 
   3   5  10        2.66        4.49      1.86 o 
  -4   6  10       15.54       14.78      3.62 o 
  -3   6  10        0.63        0.74      2.34 o 
  -2   6  10        2.67        4.73      2.12 o 
  -1   6  10        3.94        6.11      2.49 o 
   0   6  10        9.70        9.62      2.64 o 
   1   6  10        0.00        1.47      1.71 o 
   2   6  10        4.13        6.22      2.32 o 
   3   6  10        0.01        3.79      1.80 o 
  -2   7  10        0.07        1.43      1.80 o 
  -1   7  10        6.30        8.39      2.64 o 
   0   7  10        1.73        5.16      2.25 o 
   1   7  10       15.80       16.04      3.19 o 
  -2  -7  11        0.64        2.06      1.86 o 
  -1  -7  11        0.94       -0.20      1.80 o 
   0  -7  11        0.53        0.61      1.99 o 
   1  -7  11       18.60       16.24      3.38 o 
   3  -7  11        6.72       10.62      2.58 o 
  -2  -6  11        2.62        4.03      2.06 o 
  -1  -6  11        0.90        0.48      1.65 o 
   0  -6  11       12.46       11.31      2.93 o 
   1  -6  11       13.18       12.31      2.97 o 
   2  -6  11        0.13        1.02      1.93 o 
   3  -6  11        4.34        7.54      2.60 o 
   4  -6  11        3.34        4.12      2.25 o 
  -3  -5  11        4.57        4.18      1.97 o 
  -2  -5  11        2.48        1.99      1.69 o 
  -1  -5  11        1.68        3.06      1.89 o 
   0  -5  11        0.01       -0.07      1.58 o 
   1  -5  11        1.84        1.26      1.89 o 
   2  -5  11        0.17       -0.20      1.82 o 
   3  -5  11        4.56        8.17      2.45 o 
   4  -5  11        0.48        1.63      1.58 o 
  -5  -4  11       13.52       14.70      3.53 o 
  -3  -4  11       11.02        7.65      2.34 o 
  -2  -4  11        0.14        0.52      1.43 o 
  -1  -4  11        3.50        4.49      2.08 o 
   0  -4  11        1.73        2.30      1.84 o 
   1  -4  11        4.14        3.10      2.06 o 
   2  -4  11        0.43        0.15      1.73 o 
   3  -4  11        4.36        5.57      2.12 o 
   4  -4  11        0.00        0.43      1.52 o 
   5  -4  11        0.00        2.17      1.03 o 
  -5  -3  11        1.52        1.08      1.99 o 
  -4  -3  11        5.81        5.40      2.04 o 
  -3  -3  11        0.00        0.26      1.43 o 
  -2  -3  11        0.40        1.56      1.65 o 
  -1  -3  11        1.59        1.78      1.76 o 
   0  -3  11        9.99       12.72      2.88 o 
   1  -3  11        2.73        3.81      2.19 o 
   2  -3  11       38.54       36.05      3.64 o 
   3  -3  11        7.64        9.62      2.36 o 
   4  -3  11        2.82        5.92      2.10 o 
   5  -3  11        1.06        4.34      1.21 o 
  -6  -2  11        0.03        1.15      1.37 o 
  -5  -2  11        0.07        2.97      1.65 o 
  -4  -2  11        0.14        1.19      1.58 o 
  -3  -2  11       12.64        9.30      2.41 o 
  -2  -2  11        2.55        1.39      1.67 o 
  -1  -2  11        0.03       -0.59      1.45 o 
   0  -2  11        0.08        0.87      1.67 o 
   1  -2  11      179.35      177.25      7.85 o 
   2  -2  11       32.04       32.28      3.55 o 
   3  -2  11       32.13       29.28      3.36 o 
   4  -2  11        2.69        4.61      1.35 o 
   5  -2  11        1.48        4.53      1.29 o 
  -6  -1  11        0.09        3.53      1.89 o 
  -5  -1  11        0.12       -1.34      1.21 o 
  -4  -1  11        0.03       -0.15      1.39 o 
  -3  -1  11        9.64        9.62      2.47 o 
  -2  -1  11        5.77        7.02      2.41 o 
  -1  -1  11        0.27        0.93      1.80 o 
   0  -1  11       59.77       60.84      4.77 o 
   1  -1  11       40.78       37.28      3.88 o 
   2  -1  11       39.53       39.78      3.88 o 
   3  -1  11       13.07       16.82      2.95 o 
   4  -1  11        1.21        1.78      1.18 o 
   5  -1  11        2.02        5.75      1.55 o 
  -6   0  11        0.85        5.42      2.04 o 
  -5   0  11        0.00        1.26      1.45 o 
  -4   0  11        1.97        0.80      1.58 o 
  -3   0  11       15.41       14.70      2.97 o 
  -2   0  11        9.78        9.23      2.51 o 
  -1   0  11        0.44        0.98      1.89 o 
   0   0  11        7.97        9.10      2.95 o 
   1   0  11       34.55       32.43      4.01 o 
   2   0  11        9.04       12.77      2.90 o 
   3   0  11       10.41        9.47      2.49 o 
   4   0  11        1.75        3.60      1.29 o 
   5   0  11        0.68        2.38      1.23 o 
  -6   1  11        0.25        2.15      1.41 o 
  -5   1  11        3.76        1.26      1.76 o 
  -4   1  11        3.82        4.38      1.99 o 
  -3   1  11       36.83       38.02      3.84 o 
  -2   1  11        0.00        1.67      1.82 o 
  -1   1  11        0.99       -0.46      1.76 o 
   0   1  11        1.60       -1.04      1.43 o 
   1   1  11        8.08        6.76      2.43 o 
   2   1  11      226.26      263.80      9.71 o 
   3   1  11       16.53       17.43      3.14 o 
   4   1  11        0.21        0.35      1.01 o 
   5   1  11        0.27        2.00      1.59 o 
  -5   2  11        4.50        6.65      1.56 o 
  -4   2  11        0.02       -0.07      1.58 o 
  -3   2  11        0.77       -0.15      1.76 o 
  -2   2  11        2.13        4.73      2.38 o 
  -1   2  11        0.04       -2.18      1.45 o 
   0   2  11        4.64        3.84      1.95 o 
   1   2  11       11.67       12.88      2.95 o 
   2   2  11       67.25       74.28      5.18 o 
   3   2  11        0.00       -0.80      1.28 o 
   4   2  11        0.43        1.27      1.08 o 
   5   2  11        0.98        3.39      1.27 o 
  -5   3  11        5.26        8.84      1.80 o 
  -4   3  11        0.75        1.06      2.02 o 
  -3   3  11        2.44        0.63      1.99 o 
  -2   3  11        0.29        0.41      1.73 o 
  -1   3  11        0.19       -0.22      1.26 o 
   0   3  11        3.17        6.16      2.28 o 
   1   3  11        8.62       11.62      2.82 o 
   2   3  11       23.29       30.30      3.90 o 
   3   3  11        1.24        2.80      1.76 o 
   4   3  11        0.39        1.58      1.11 o 
  -4   4  11        0.71        0.85      2.25 o 
  -3   4  11        0.97        2.51      2.19 o 
  -2   4  11        0.44        0.00      1.99 o 
  -1   4  11        0.48        0.74      1.65 o 
   0   4  11        2.36        2.08      1.73 o 
   1   4  11        0.00       -0.17      1.54 o 
   2   4  11       15.71       20.46      3.38 o 
   3   4  11        6.67        9.84      2.58 o 
  -3   5  11        6.34        5.68      2.93 o 
  -2   5  11        1.41        1.04      2.25 o 
  -1   5  11        0.14        1.67      1.93 o 
   0   5  11        0.04        0.50      1.41 o 
   1   5  11        1.09        1.39      1.73 o 
   2   5  11        1.51        3.99      2.04 o 
  -1   6  11        4.24       10.45      2.73 o 
   0   6  11        1.04        2.38      1.91 o 
  -1  -6  12        0.93        4.21      2.47 o 
   0  -6  12        8.03       10.53      3.01 o 
   1  -6  12        5.15        7.76      2.82 o 
  -3  -5  12        0.15       -0.41      1.47 o 
  -2  -5  12        0.64       -1.24      1.58 o 
  -1  -5  12        1.08        0.15      1.80 o 
   0  -5  12        0.39        0.76      1.76 o 
   1  -5  12        0.27        0.39      1.91 o 
   2  -5  12        0.79        0.41      1.84 o 
   3  -5  12       15.12       19.12      3.21 o 
  -3  -4  12        1.29        1.50      1.91 o 
  -2  -4  12        0.20        1.04      1.73 o 
  -1  -4  12        0.41        0.52      1.84 o 
   0  -4  12        5.97        7.26      2.71 o 
   1  -4  12        0.86        1.84      2.19 o 
   2  -4  12        0.24        1.00      2.08 o 
   3  -4  12        0.43        2.34      1.67 o 
  -4  -3  12        0.11       -0.04      1.60 o 
  -3  -3  12        0.24        1.60      1.91 o 
  -2  -3  12        5.21        4.05      2.10 o 
  -1  -3  12        0.00        0.54      1.84 o 
   0  -3  12       46.99       49.14      4.62 o 
   1  -3  12       19.47       19.90      3.51 o 
   2  -3  12        0.29        1.99      1.41 o 
   3  -3  12        0.10        1.32      1.60 o 
   4  -3  12        8.05       12.44      2.93 o 
  -4  -2  12        0.01        0.22      1.71 o 
  -3  -2  12        0.88        0.15      1.56 o 
  -2  -2  12        6.70        5.74      2.49 o 
  -1  -2  12       35.36       35.14      3.97 o 
   0  -2  12        7.24       10.32      3.10 o 
   1  -2  12       56.40       58.42      5.12 o 
   2  -2  12        0.34       -0.02      1.58 o 
   3  -2  12        0.00        2.32      1.43 o 
   4  -2  12        0.48        1.67      1.69 o 
  -4  -1  12        0.18        0.15      1.54 o 
  -3  -1  12        0.92       -0.22      1.80 o 
  -2  -1  12        2.25        2.71      2.17 o 
  -1  -1  12        0.14       -2.04      1.73 o 
   0  -1  12       42.90       46.06      4.60 o 
   1  -1  12        3.62        4.75      1.95 o 
   2  -1  12       10.07       12.64      2.86 o 
   3  -1  12        3.15        2.73      1.60 o 
   4  -1  12        0.75        2.38      1.80 o 
  -4   0  12        0.03       -0.80      1.52 o 
  -3   0  12        0.75       -0.43      1.67 o 
  -2   0  12       18.31       18.97      3.49 o 
  -1   0  12       14.16       13.37      3.19 o 
   0   0  12        4.85        6.76      2.75 o 
   1   0  12        0.92        1.54      1.67 o 
   2   0  12        7.94        6.09      2.30 o 
   3   0  12       29.86       30.32      3.55 o 
   4   0  12        0.36        1.02      1.28 o 
  -4   1  12        0.58       -0.74      1.58 o 
  -3   1  12        2.75        1.45      1.99 o 
  -2   1  12        7.49        8.41      2.88 o 
  -1   1  12        0.20        0.74      2.15 o 
   0   1  12        1.20        1.69      1.80 o 
   1   1  12        0.00        1.24      1.56 o 
   2   1  12       20.67       19.60      3.45 o 
   3   1  12       25.36       35.18      4.01 o 
  -4   2  12        0.16        0.04      1.67 o 
  -3   2  12        0.35        1.99      2.06 o 
  -2   2  12        6.66        4.81      2.54 o 
  -1   2  12        1.78        3.03      2.28 o 
   0   2  12       11.35        9.97      2.62 o 
   1   2  12        9.94       15.76      3.01 o 
   2   2  12       21.57       27.25      3.95 o 
   3   2  12        2.42        1.76      1.65 o 
  -3   3  12        0.13       -0.54      1.89 o 
  -2   3  12        9.25       10.04      3.08 o 
  -1   3  12        0.82        0.37      1.58 o 
   0   3  12        0.03        0.65      1.52 o 
   1   3  12       14.88       18.38      3.36 o 
   2   3  12        4.19        8.65      2.56 o 
  -2   4  12        0.03        0.26      2.17 o 
  -1   4  12        0.85        3.47      2.04 o 
   0   4  12        1.19        3.77      1.76 o 
  -1  -3  13        0.59        3.77      2.54 o 
   0  -3  13       18.08       20.42      3.97 o 
   1  -3  13        1.59        1.97      2.32 o 
  -2  -2  13        0.73        1.02      2.23 o 
  -1  -2  13       39.28       41.79      4.53 o 
   0  -2  13        2.94        6.20      2.86 o 
   1  -2  13        4.62        4.77      2.62 o 
  -2  -1  13       12.67       11.68      3.29 o 
  -1  -1  13        4.79        6.83      3.10 o 
   0  -1  13        0.73        0.85      2.51 o 
   1  -1  13        6.46        7.02      2.06 o 
  -2   0  13        5.16        2.32      2.41 o 
  -1   0  13        0.26        0.46      2.19 o 
   0   0  13        0.03       -0.63      2.06 o 
   1   0  13        3.74        8.17      2.58 o 
  -1   1  13        2.22       -0.93      1.97 o 
   0   1  13        7.36       10.88      2.84 o 
                                                 
